# Supplementary material for: Meta-Analysis of 49 SNPs Covering 25,446 Cases and 41,106 Controls Identifies Polymorphisms in Hormone Regulation and DNA Repair Genes Associated with Increased Endometrial Cancer Risk
Source: Genes (Basel). 2023 Mar 17;14(3):741. doi: 10.3390/genes14030741 (PMC10048726; doi:10.3390/genes14030741)
Supplement: Supplementary file 1 [file genes-14-00741-s001.zip]

Archive with 4 entries (4 files):
- PRISMA Checklist.pdf
- Supplementary File1.pdf
- Table_S1.xlsx
- Table_S2.xlsx
