# Supplementary material for: Meta-Analysis of 49 SNPs Covering 25,446 Cases and 41,106 Controls Identifies Polymorphisms in Hormone Regulation and DNA Repair Genes Associated with Increased Endometrial Cancer Risk
Source: Genes (Basel). 2023 Mar 17;14(3):741. doi: 10.3390/genes14030741 (PMC10048726; doi:10.3390/genes14030741)
Supplement: Supplementary file 1 [file genes-14-00741-s001.zip › Table_S1.xlsx]

## Sheet: Table S1
Table S1. Papers not selected along with their reasons
Author	Year	Title	Reason for rejection
Zhang et al.	2021	The molecular feature of macrophages in tumor immune microenvironment of glioma patients	Not related to EC
Chatsirisupachai et al.	2021	An integrative analysis of the age-associated multi-omic landscape across cancers	Not related to EC
Hu et al.	2021	Differential Expression of the TLR4 Gene in Pan-Cancer and Its Related Mechanism	Not related to EC
Zhou et al.	2021	Integrated analysis of tumor mutation burden and immune infiltrates in endometrial cancer	Not population based case-control study
Lehrer et al.	2021	Endometrial Cancer, BRCA1, and BRCA2 in the UK Biobank Cohort	Not population based case-control study
Momeni-Boroujeni et al.	2021	Clinicopathologic and Genomic Analysis of TP53-Mutated Endometrial Carcinomas	Not population based case-control study
Ma et al.	2021	Immune infiltration-related N6-methyladenosine RNA methylation regulators influence the malignancy and prognosis of endometrial cancer	Not population based case-control study
Cosgrove et al.	2021	Impact of Molecular Classification on Treatment Paradigms in Uterine Cancers	Review
Wang et al.	2021	Effects of methylenetetrahydrofolate reductase single-nucleotide polymorphisms on breast, cervical, ovarian, and endometrial cancer susceptibilities	Meta-analysis
Jönsson et al.	2021	Homologous Recombination Repair Mechanisms in Serous Endometrial Cancer	Not population based case-control study
Chen et al.	2021	The Genetic Association of Polycystic Ovary Syndrome and the Risk of Endometrial Cancer: A Mendelian Randomization Study	Not population based case-control study
Russell et al.	2021	Correction to: The MLH1 polymorphism rs1800734 and risk of endometrial cancer with microsatellite instability	Published erratum
Torcivia et al.	2021	Scanning window analysis of non-coding regions within normal-tumor whole-genome sequence samples	Not population based case-control study
Larsson et al.	2021	Assessing the role of cortisol in cancer: a wide-ranged Mendelian randomisation study	Not population based case-control study
Zhang et al.	2021	A meta-analysis of XRCC1 single nucleotide polymorphism and susceptibility to gynecological malignancies	Meta-analysis
Rueda-Martínez et al.	2021	Genetic Contribution of Endometriosis to the Risk of Developing Hormone-Related Cancers	Not population based case-control study
Li et al.	2021	Genome-wide mutation analysis in precancerous lesions of endometrial carcinoma	Not population based case-control study
Chandra et al.	2021	Hepatocyte nuclear factor 1 beta: A perspective in cancer	Review
Wang et al.	2021	PAI-1 Polymorphisms Have Significant Associations With Cancer Risk, Especially Feminine Cancer	Meta-analysis
Yi et al.	2021	Estrogen Sulfotransferase (SULT1E1): Its Molecular Regulation, Polymorphisms, and Clinical Perspectives	Not population based case-control study
Wang et al.	2021	A Timely Update of Immunohistochemistry and Molecular Classification in the Diagnosis and Risk Assessment of Endometrial Carcinomas	Review
Zhou et al.	2021	MSIFinder: a python package for detecting MSI status using random forest classifier	Not population based case-control study
Bustamante et al.	2021	Clinical Implications of Genomic Loss of Heterozygosity in Endometrial Carcinoma	Not population based case-control study
Guo et al.	2021	Role of Vascular Endothelial Growth Factor (VEGF) in Human Embryo Implantation: Clinical Implications	Not population based case-control study
Borden et al.	2021	The Landscape of Glycogen Synthase Kinase-3 Beta Genomic Alterations in Cancer	Not population based case-control study
Li et al.	2021	The effects of A549 and H1299 cell-derived exosomes on the proliferation and apoptosis of BEAS-2B cells	Not population based case-control study
Kacperczyk et al.	2021	The Role of ApoE Expression and Variability of Its Glycosylation in Human Reproductive Health in the Light of Current Information	Not population based case-control study
Ortiz-Brüchle et al.	2021	Molecular Characterization of Muellerian Tumors of the Urinary Tract	Not population based case-control study
Robinson et al.	2021	Detection of ERBB2 amplification in uterine serous carcinoma by next-generation sequencing: an approach highly concordant with standard assays	Not population based case-control study
Miranda et al.	2021	Preliminary Pharmacogenomic-Based Predictive Models of Tamoxifen Response in Hormone-dependent Chilean Breast Cancer Patients	Not population based case-control study
Antill et al.	2021	Clinical activity of durvalumab for patients with advanced mismatch repair-deficient and repair-proficient endometrial cancer. A nonrandomized phase 2 clinical trial	Not population based case-control study
Lyu et al.	2021	Highly specific detection of KRAS single nucleotide polymorphism by asymmetric PCR/SERS assay	Not related to EC
Huang et al.	2021	Pan-cancer landscape of CD274 (PD-L1) copy number changes in 244 584 patient samples and the correlation with PD-L1 protein expression	Not related to EC
Sun et al.	2021	Mendelian randomization analysis of the association between human blood cell traits and uterine polyps	Not related to EC
Kiyozumi et al.	2021	Role of Tumor Mutation Burden Analysis in Detecting Lynch Syndrome in Precision Medicine: Analysis of 2,501 Japanese Cancer Patients	Not related to EC
Rozario et al.	2021	In silico analysis of deleterious SNPs of human MTUS1 gene and their impacts on subsequent protein structure and function	Not related to EC
Bateman et al.	2021	Peptide ancestry informative markers in uterine neoplasms from women of European, African, and Asian ancestry	Not related to EC
Shi et al.	2020	Association of the hOGG1 Ser326Cys polymorphism with gynecologic cancer susceptibility: a meta-analysis.	Meta-analysis
Smolarz et al.	2020	The Genetic Background of Endometriosis: Can ESR2 and CYP19A1 Genes Be a Potential Risk Factor for Its Development?	Not related to EC
Glubb et al.	2020	Cross-cancer genome-wide association study of endometrial cancer and epithelial ovarian cancer identifies genetic risk regions associated with risk of both cancers.	Not population based case-control study
Masuda et al.	2020	A Mendelian randomization study identified obesity as a causal risk factor of uterine endometrial cancer in Japanese.	Not population based case-control study
Zeng et al.	2020	Association between polymorphism near the MC4R gene and cancer risk: A meta-analysis.	Meta-analysis
Markowska et al.	2020	Role of vitamin D 3 in selected malignant neoplasms	Not population based case-control study
Saglam et al.	2020	KAT6A amplifications are associated with shorter progression-free survival and overall survival in patients with endometrial serous carcinoma.	Not population based case-control study
Kho et al.	2020	Mendelian randomization analyses suggest a role for cholesterol in the development of endometrial cancer.	Not population based case-control study
Yuan et al.	2020	Effects of tumour necrosis factor on cardiovascular disease and cancer: A two-sample Mendelian randomization study.	Not related to EC
Russell et al.	2020	The MLH1 polymorphism rs1800734 and risk of endometrial cancer with microsatellite instability.	Not population based case-control study
Singh et al.	2020	Targeted sequencing of genes associated with the mismatch repair pathway in patients with endometrial cancer.	Not population based case-control study
O'Mara et al.	2020	Polygenic risk score opportunities for early detection and prevention strategies in endometrial cancer.	Not population based case-control study
Zhang et al.	2020	Assessment of polygenic architecture and risk prediction based on common variants across fourteen cancers.	Not population based case-control study
Haraga et al.	2020	Molecular Characterization of Second Primary Endometrial Cancer.	Not population based case-control study
Choi et al.	2020	Evaluating polygenic risk scores in assessing risk of nine solid and hematologic cancers in European descendants.	Not population based case-control study
Xu et al.	2020	Correlation between single nucleotide polymorphisms of DACH1 gene microRNA binding site and susceptibility of patients with endometrial cancer.	miRNA related SNP
Herrington et al.	2020	Recent Advances in Pathology: the 2020 Annual Review Issue of The Journal of Pathology.	Review
Gentry-Maharaj et al.	2020	Current and future approaches to screening for endometrial cancer.	Not population based case-control study
Kumar et al.	2020	Evaluation of COMT Gene rs4680 Polymorphism as a Risk Factor for Endometrial Cancer.	Meta-analysis
Bafligil et al.	2020	Association between genetic polymorphisms and endometrial cancer risk: a systematic review.	Review
Ruth et al.	2020	Using human genetics to understand the disease impacts of testosterone in men and women.	Not related to EC
Çintesun et al.	2019	The relationship between KRAS LCS6 polymorphism and endometrium cancer	miRNA related SNP
Marks et al.	2019	Genomic and Molecular Abnormalities in Gynecologic Clear Cell Carcinoma.	Not population based case-control study
Thompson et al.	2019	Genetic predisposition to mosaic Y chromosome loss in blood.	Not related to EC
Chang et al.	2019	An immunoevasive strategy through clinically-relevant pan-cancer genomic and transcriptomic alterations of JAK-STAT signaling components.	Not related to EC
O'Hara et al.	2019	High-resolution copy number analysis of clear cell endometrial carcinoma	Not population based case-control study
Gotoh et al.	2019	Clinically relevant molecular subtypes and genomic alteration-independent differentiation in gynecologic carcinosarcoma.	Not population based case-control study
Peng et al.	2019	A functional Cis-eQTL locus in lncRNA ZNRD1-AS1 contributes to the susceptibility of endometrial cancer.	Not population based case-control study
O'Mara et al.	2019	Editorial: Establishing Genetic Pleiotropy to Identify Common Pharmacological Agents for Common Diseases.	Editorial
O'Mara et al.	2019	Analysis of Promoter-Associated Chromatin Interactions Reveals Biologically Relevant Candidate Target Genes at Endometrial Cancer Risk Loci.	Not population based case-control study
Cuevas et al.	2019	Intratumour heterogeneity in endometrial serous carcinoma assessed by targeted sequencing and multiplex ligation-dependent probe amplification: a descriptive study.	Not population based case-control study
Chang et al.	2019	Aberrations in Notch-Hedgehog signalling reveal cancer stem cells harbouring conserved oncogenic properties associated with hypoxia and immunoevasion.	Not related to EC
Vasquez et al.	2019	Genome-wide analysis and functional prediction of the estrogen-regulated transcriptional response in the mouse uterus†.	Not population based case-control study
Masuda et al.	2019	GWAS of five gynecologic diseases and cross-trait analysis in Japanese.	Not population based case-control study
Wang et al.	2019	Whole Genome Analysis and Prognostic Model Construction Based on Alternative Splicing Events in Endometrial Cancer.	Not population based case-control study
Cai et al.	2019	Multi-omics profiling reveals distinct microenvironment characterization of endometrial cancer.	Not population based case-control study
Achlaug et al.	2019	Identification of ZYG11A as a candidate IGF1-dependent proto-oncogene in endometrial cancer.	Not population based case-control study
Buchynska et al.	2019	Assessment of HER-2/neu, с-MYC and CCNE1 gene copy number variations and protein expression in endometrial carcinomas.	Not population based case-control study
Wang et al.	2019	Integrating genome-wide association and eQTLs studies identifies the genes associated with age at menarche and age at natural menopause.	Not related to EC
Matalliotaki et al.	2019	Role of FN1 and GREB1 gene polymorphisms in endometriosis.	Not related to EC
O'Mara et al.	2019	Genome-Wide Association Studies of Endometrial Cancer: Latest Developments and Future Directions.	Not population based case-control study
Wujcicka et al.	2019	Impact of MDM2, TP53 and P14ARF Polymorphisms on Endometrial Cancer Risk and Onset	Genotype data not present
Nagashima et al.	2019	Genome-wide DNA methylation analysis in obese women predicts an epigenetic signature for future endometrial cancer.	Not population based case-control study
Kho et al.	2019	Assessing the Role of Selenium in Endometrial Cancer Risk: A Mendelian Randomization Study.	Not population based case-control study
Liu et al.	2019	Clinical relationships between the rs2212020 and rs189897 polymorphisms of the ITGA9 gene and epithelial ovarian cancer	Not related to EC
Wang et al.	2019	Analysis of polymorphisms in genes associated with the FA/BRCA pathway in three patients with multiple primary malignant neoplasms.	Not population based case-control study
Salinas et al.	2019	A Prediction Model for Preoperative Risk Assessment in Endometrial Cancer Utilizing Clinical and Molecular Variables.	Not population based case-control study
Makabe et al.	2019	Genome-wide DNA methylation profile of early-onset endometrial cancer: its correlation with genetic aberrations and comparison with late-onset endometrial cancer.	Not population based case-control study
Brooks et al.	2019	GOG 8020/210: Risk stratification of lymph node metastasis, disease progression and survival using single nucleotide polymorphisms in endometrial cancer: An NRG oncology/gynecologic oncology group study.	Not population based case-control study
Lax et al.	2019	[Precursor lesions of endometrial carcinoma].	Not English language
Kim et al.	2019	The prevalence of germline DICER1 pathogenic variation in cancer populations.	Not population based case-control study
Mitrea et al.	2019	Polymorphism of clinical manifestation of HPV infection in the genital mucosa - 3-year retrospective study.	Retrospective study
Zou et al.	2018	Association between MDM2 SNP309 and endometrial cancer risk: A PRISMA-compliant meta-analysis.	Meta-analysis
Zheng et al.	2018	Identification of differentially methylated cell types in epigenome-wide association studies.	Not population based case-control study
Oz et al.	2018	Genetic variants in the microRNA machinery gene (Dicer) have a prognostic value in the management of endometrial cancer.	Not population based case-control study
Wang et al.	2018	Genome-wide characterization of aberrant DNA methylation patterns and the potential clinical implications in patients with endometrial cancer.	Not population based case-control study
Holst et al.	2018	PIK3CA Amplification Associates with Aggressive Phenotype but Not Markers of AKT-MTOR Signaling in Endometrial Carcinoma	Not population based case-control study
de et al.	2018	Frequent Homologous Recombination Deficiency in High-grade Endometrial Carcinomas.	Not population based case-control study
Narod et al.	2018	Personalised medicine and population health: breast and ovarian cancer.	Not related to EC
Yuan et al.	2018	Integrated Analysis of Genetic Ancestry and Genomic Alterations across Cancers.	Not population based case-control study
Dennison et al.	2018	Ept7, a quantitative trait locus that controls estrogen-induced pituitary lactotroph hyperplasia in rat, is orthologous to a locus in humans that has been associated with numerous cancer types and common diseases.	Not population based case-control study
Hieronymus et al.	2018	Tumor copy number alteration burden is a pan-cancer prognostic factor associated with recurrence and death.	Not population based case-control study
Gałczyński et al.	2018	Serum paraoxonase 1 activity and protein N-homocysteinylation in primary human endometrial cancer.	Not population based case-control study
Guo et al.	2018	Chemoresistance and targeting of growth factors/cytokines signalling pathways: towards the development of effective therapeutic strategy for endometrial cancer.	Not population based case-control study
O'Mara et al.	2018	Identification of nine new susceptibility loci for endometrial cancer.	Not population based case-control study
Soumerai et al.	2018	Clinical Utility of Prospective Molecular Characterization in Advanced Endometrial Cancer.	Not population based case-control study
Fung et al.	2018	Genetic regulation of disease risk and endometrial gene expression highlights potential target genes for endometriosis and polycystic ovarian syndrome.	Not population based case-control study
Tong et al.	2018	Cumulative evidence for relationships between multiple variants of HNF1B and the risk of prostate and endometrial cancers.	Meta-analysis
Nakabayashi et al.	2018	Massively parallel sequencing of cell-free DNA in plasma for detecting gynaecological tumour-associated copy number alteration.	Not population based case-control study
Park et al.	2018	Systematic discovery of germline cancer predisposition genes through the identification of somatic second hits.	Not population based case-control study
Zeng et al.	2018	Association between RAD51 135 G/C polymorphism and risk of 3 common gynecological cancers: A meta-analysis.	Meta-analysis
Choi et al.	2018	Disparate genomic characteristics of concurrent endometrial adenocarcinoma and ovarian granulosa cell tumor, revealed by targeted next-generation sequencing.	Not population based case-control study
Hashemi et al.	2018	Association of PDCD6 polymorphisms with the risk of cancer: Evidence from a meta-analysis.	Meta-analysis
Kim et al.	2018	LYL1 gene amplification predicts poor survival of patients with uterine corpus endometrial carcinoma: analysis of the Cancer genome atlas data.	Not population based case-control study
Tsai et al.	2018	Associations between a single nucleotide polymorphism of stress-induced phosphoprotein 1 and endometriosis/adenomyosis.	Not related to EC
Ying et al.	2018	Establishment of a nine-gene prognostic model for predicting overall survival of patients with endometrial carcinoma.	Not population based case-control study
Bulgurcuoglu et al.	2018	Relation of MPO, MnSOD, NQO1 gene variants in endometrial carcinoma in the line of PCR-RFLP methods.	PDF not found
Painter et al.	2018	Genetic overlap between endometriosis and endometrial cancer: evidence from cross-disease genetic correlation and GWAS meta-analyses.	Not related to EC
Yang et al.	2018	Combination of Scoring Criteria and Whole Exome Sequencing Analysis of Synchronous Endometrial and Ovarian Carcinomas.	Not related to EC
Zhang et al.	2018	Association of rs2279744 and rs117039649 promoter polymorphism with the risk of gynecological cancer: A meta-analysis of case-control studies.	Meta-analysis
He et al.	2018	The rs1024611 in the CCL2 gene and risk of gynecological cancer in Asians: a meta-analysis.	Meta-analysis
Fialkova et al.	2018	DNA methylation as mechanism of apoptotic resistance development in endometrial cancer patients.	Not population based case-control study
Casalechi et al.	2018	Angiotensin peptides in the non-gravid uterus: Paracrine actions beyond circulation.	Not population based case-control study
Li et al.	2017	Pooling-analysis on hMLH1 polymorphisms and cancer risk: evidence based on 31,484 cancer cases and 45,494 cancer-free controls.	Meta-analysis
Wu et al.	2017	Elucidating the pathogenesis of synchronous and metachronous tumors in a woman with endometrioid carcinomas using a whole-exome sequencing approach.	Not population based case-control study
Park et al.	2017	Clinical and genetic predictors of paclitaxel neurotoxicity based on patient- versus clinician-reported incidence and severity of neurotoxicity in the ICON7 trial.	Not related to EC
Deuster et al.	2017	Vitamin D and VDR in Gynecological Cancers-A Systematic Review.	Meta-analysis
Liu et al.	2017	Identification of key genes in endometrioid endometrial adenocarcinoma via TCGA database.	Not population based case-control study
Martincorena et al.	2017	Universal Patterns of Selection in Cancer and Somatic Tissues.	Not population based case-control study
Murrone et al.	2017	Opioid Resistance Associated with CYP3A4 Hyperactivity and COMT Polymorphism in an Oncological Patient.	Not related to EC
Mirkovic et al.	2017	Targeted Genomic Profiling Reveals Recurrent KRAS Mutations in Mesonephric-like Adenocarcinomas of the Female Genital Tract.	Not related to EC
Frey et al.	2017	Genetic predisposition to bevacizumab-induced hypertension.	Not related to EC
Depreeuw et al.	2017	Amplification of 1q32.1 Refines the Molecular Classification of Endometrial Carcinoma.	Not population based case-control study
Teer et al.	2017	Mutational heterogeneity in non-serous ovarian cancers.	Not population based case-control study
Chen et al.	2017	Short androgen receptor poly-glutamine-promoted endometrial cancer is associated with benzo[a]pyrene-mediated aryl hydrocarbon receptor activation.	Not population based case-control study
Russo et al.	2017	Clonal evolution in paired endometrial intraepithelial neoplasia/atypical hyperplasia and endometrioid adenocarcinoma.	Not population based case-control study
Rivera et al.	2017	Functionally Null RAD51D Missense Mutation Associates Strongly with Ovarian Carcinoma	Not related to EC
Vtorushin et al.	2017	[Current prerequisites for a molecular genetic classification of endometrial cancer].	Not English language
Mykhalchenko et al.	2017	Genetics of polycystic ovary syndrome.	Not related to EC
Le et al.	2017	Somatic mutation profiles of clear cell endometrial tumors revealed by whole exome and targeted gene sequencing.	Not related to EC
Fedota et al.	2017	[ANALYSIS OF ONE-CARBON METABOLISM GENES AND EPIDERMAL DIFFERENTIATION COMPLEX IN PATIENTS WITH ICHTHYOSIS VULGARIS].	Not English language
Day et al.	2017	Genomic analyses identify hundreds of variants associated with age at menarche and support a role for puberty timing in cancer risk.	Not related to EC
Zhao et al.	2017	Associations of the glutathione S-transferase P1 Ile105Val genetic polymorphism with gynecological cancer susceptibility: a meta-analysis.	Meta-analysis
Du et al.	2017	New Concept of X-Ray Repair Cross-Complementing Groups 1 Polymorphisms and Gynecologic Cancer Risk.	Meta-analysis
Zou et al.	2017	eTumorType, An Algorithm of Discriminating Cancer Types for Circulating Tumor Cells or Cell-free DNAs in Blood.	Not population based case-control study
Chang et al.	2017	Identification of novel mutations in endometrial cancer patients by whole-exome sequencing.	Not population based case-control study
Cheng et al.	2017	Genetic association between the cyclin-dependent kinase inhibitor gene p27/Kip1 polymorphism (rs34330) and cancer susceptibility: a meta-analysis.	Meta-analysis
Ferrer-Avargues et al.	2017	Characterization of a novel POLD1 missense founder mutation in a Spanish population.	Not related to EC
Yıldırım et al.	2017	The Association of Plasminogen Activator Inhibitor Type 1 (PAI-1) Level and PAI-1 4G/5G Gene Polymorphism with the Formation and the Grade of Endometrial Cancer.	Insertion and deletion polymorphism
Cherniack et al.	2017	Integrated Molecular Characterization of Uterine Carcinosarcoma.	Not population based case-control study
Liu et al.	2017	Cancer-Related Triplets of mRNA-lncRNA-miRNA Revealed by Integrative Network in Uterine Corpus Endometrial Carcinoma.	Not population based case-control study
Telomeres et al.	2017	Association Between Telomere Length and Risk of Cancer and Non-Neoplastic Diseases: A Mendelian Randomization Study.	Not population based case-control study
Fung et al.	2017	The genetic regulation of transcription in human endometrial tissue.	Not population based case-control study
Li et al.	2017	Whole-Genome DNA Methylation Profiling Identifies Epigenetic Signatures of Uterine Carcinosarcoma.	Not population based case-control study
Soleimani et al.	2017	The Evaluation of p53 Polymorphism at Codon 72 and Association With Breast Cancer in Iran: A Systematic Review and Meta-analysis.	Meta-analysis
Uppendahl et al.	2016	Molecular characterization of endometrial cancer and therapeutic implications.	Not population based case-control study
Chen et al.	2016	ERCC1 and XRCC1 but not XPA single nucleotide polymorphisms correlate with response to chemotherapy in endometrial carcinoma	Therapy related study
Kaveh et al.	2016	A systematic comparison of copy number alterations in four types of female cancer.	Not population based case-control study
No authors listed	2016	A Genome-Wide Assay for MSI.	Not related to EC
Painter et al.	2016	Genetic Risk Score Mendelian Randomization Shows that Obesity Measured as Body Mass Index, but not Waist:Hip Ratio, Is Causal for Endometrial Cancer.	Not population based case-control study
Chang et al.	2016	Up-regulation of ribosome biogenesis by MIR196A2 genetic variation promotes endometriosis development and progression.	Not population based case-control study
Hogervorst et al.	2016	The influence of single nucleotide polymorphisms on the association between dietary acrylamide intake and endometrial cancer risk.	Not population based case-control study
Shi et al.	2016	Age at menarche and age at natural menopause in East Asian women: a genome-wide association study.	Not population based case-control study
Zhou et al.	2016	Endometrial carcinoma-related genetic factors: application to research and clinical practice in China.	Not population based case-control study
Xue et al.	2016	Relationship Between Murine Double Minute 2 (MDM2) T309G Polymorphism and Endometrial Cancer Risk: A Meta-Analysis.	Meta-analysis
Pitynski et al.	2016	Association of the immunohistochemical detection of gamma-glutamyl transferase expression with clinicopathological findings in postmenopausal women with endometrioid adenocarcinoma of the uterus.	Not population based case-control study
Chao et al.	2016	Implication of genomic characterization in synchronous endometrial and ovarian cancers of endometrioid histology.	Not population based case-control study
Torabi et al.	2016	Novel Somatic Copy Number Alteration Identified for Cervical Cancer in the Mexican American Population.	Not related to EC
Xia et al.	2016	Association of estrogen receptor-beta (ESR2) polymorphism and cancer risk: a meta-analysis.	Meta-analysis
Wei et al.	2016	Meta-dimensional data integration identifies critical pathways for susceptibility, tumorigenesis and progression of endometrial cancer.	Not population based case-control study
Delaney et al.	2016	Whole Genome Pathway Analysis Identifies an Association of Cadmium Response Gene Loss with Copy Number Variation in Mutant p53 Bearing Uterine Endometrial Carcinomas.	Not population based case-control study
Cocco et al.	2016	Dual CCNE1/PIK3CA targeting is synergistic in CCNE1-amplified/PIK3CA-mutated uterine serous carcinomas in vitro and in vivo.	Not population based case-control study
Yi et al.	2016	The Association Between p53 Codon 72 Polymorphism and Endometrial Cancer Risk: A System Review and Meta-analysis.	Meta-analysis
Painter et al.	2016	A Common Variant at the 14q32 Endometrial Cancer Risk Locus Activates AKT1 through YY1 Binding.	Not population based case-control study
Bolton et al.	2016	A novel polymorphic repeat in the upstream regulatory region of the estrogen-induced gene EIG121 is not associated with the risk of developing breast or endometrial cancer.	Genotype data not present
Burki et al.	2016	New risk loci for endometrial cancer identified.	Not population based case-control study
Yu et al.	2016	Insertion/deletion polymorphism in IL1A 3'-UTR is associated with susceptibility to endometrial cancer in Chinese Han women.	Insertion and deletion polymorphism
Cheng et al.	2016	Five endometrial cancer risk loci identified through genome-wide association analysis.	Not population based case-control study
Kwasniewski et al.	2016	Microsatellite polymorphism in the P1 promoter region of the IGF‑1 gene is associated with endometrial cancer.	Genotype data not present
Nakaoka et al.	2016	Allelic Imbalance in Regulation of ANRIL through Chromatin Interaction at 9p21 Endometriosis Risk Locus.	Not population based case-control study
Zhong et al.	2016	Image-based computational quantification and visualization of genetic alterations and tumour heterogeneity.	Not population based case-control study
Chen et al.	2016	GWAS meta-analysis of 16 852 women identifies new susceptibility locus for endometrial cancer.	Meta-analysis
Koukoura et al.	2016	DNA methylation in endometriosis (Review).	Review
Huang et al.	2016	Association between FTO gene polymorphism (rs9939609 T/A) and cancer risk: a meta-analysis.	Meta-analysis
Chen et al.	2016	Contribution of PGR genetic polymorphisms to the pathogenesis of endometrial cancer: A meta-analysis.	Meta-analysis
Hu et al.	2016	Genetic polymorphisms of human UDP-glucuronosyltransferase (UGT) genes and cancer risk.	Review
Lin et al.	2016	The association between codon72 polymorphism of p53 gene and the risk of endometrial cancer: an updating meta-analysis.	Meta-analysis
Wong et al.	2015	Integrative bioinformatic analyses of an oncogenomic profile reveal the biology of endometrial cancer and guide drug discovery.	Not population based case-control study
Tamura et al.	2015	Novel kinase fusion transcripts found in endometrial cancer.	Not population based case-control study
Kafshdooz et al.	2015	C-kit Mutations in Endometrial Cancer: Correlation with Tumor Histologic Type.	Not population based case-control study
Cheng et al.	2015	Meta-analysis of genome-wide association studies identifies common susceptibility polymorphisms for colorectal and endometrial cancer near SH2B3 and TSHZ1.	Meta-analysis
Prescott et al.	2015	Body Mass Index Genetic Risk Score and Endometrial Cancer Risk.	Not population based case-control study
Rocconi et al.	2015	The role of racial genetic admixture with endometrial cancer outcomes: An NRG Oncology/Gynecologic Oncology Group study.	Not population based case-control study
Thompson et al.	2015	CYP19A1 fine-mapping and Mendelian randomization: estradiol is causal for endometrial cancer.	Not population based case-control study
Meng et al.	2015	The androgen receptor cytosine-adenine-guanine repeat length contributes to the development of epithelial ovarian cancer.	Not population based case-control study
Wang et al.	2015	Methylenetetrahydrofolate reductase gene polymorphism in endometrial cancer: A systematic review and meta-analysis.	Meta-analysis
Jóri et al.	2015	Germ-line variants identified by next generation sequencing in a panel of estrogen and cancer associated genes correlate with poor clinical outcome in Lynch syndrome patients.	Not population based case-control study
Wang et al.	2015	Joint Effect of Genotypic and Phenotypic Features of Reproductive Factors on Endometrial Cancer Risk.	Not population based case-control study
Choi et al.	2015	Genomic landscape of endometrial stromal sarcoma of uterus.	Not population based case-control study
Zhao et al.	2015	Association between the FTOrs8050136 polymorphism and cancer risk: a meta-analysis.	Meta-analysis
Bieńkiewicz et al.	2015	Association Between Single Nucleotide Polymorphism +276G &gt; T (rs1501299) in ADIPOQ and Endometrial Cancer.	Genotype data not in required format
O'Mara et al.	2015	Comprehensive genetic assessment of the ESR1 locus identifies a risk region for endometrial cancer.	Not population based case-control study
Walker et al.	2015	Patterns of CTCF and ZFHX3 Mutation and Associated Outcomes in Endometrial Cancer.	Not population based case-control study
Kito et al.	2015	CRP 1846C&gt;T Genetic Polymorphism Is Associated with Lymph Node Metastasis and/or Severe Lymphatic Invasion in Endometrial Cancer.	Not population based case-control study
Jo et al.	2015	Frequent frameshift mutations in 2 mononucleotide repeats of RNF43 gene and its regional heterogeneity in gastric and colorectal cancers.	Genotype data not in required format
Su et al.	2015	Clinicopathological Significance and Potential Drug Target of CDKN2A/p16 in Endometrial Carcinoma.	Not population based case-control study
Mao et al.	2015	[Association of the H770H of PR gene polymorphism with susceptibility to endometriosis].	Not English language
Mu et al.	2015	Association between HSD17B1 rs605059 polymorphisms and the risk of uterine diseases: a systemic review and meta-analysis.	Meta-analysis
Sun et al.	2015	Lower mitochondrial DNA copy number in peripheral blood leukocytes increases the risk of endometrial cancer.	Not population based case-control study
Tan et al.	2015	Genome-wide mutational spectra analysis reveals significant cancer-specific heterogeneity.	Not population based case-control study
Lebovitz et al.	2015	Cross-cancer profiling of molecular alterations within the human autophagy interaction network.	Not population based case-control study
Nead et al.	2015	Evidence of a Causal Association Between Insulinemia and Endometrial Cancer: A Mendelian Randomization Analysis.	Not population based case-control study
Kafshdooz et al.	2015	Role of exon 7 PTEN Gene in Endometrial Carcinoma.	Not population based case-control study
Yuasa et al.	2015	JAZF1 promotes proliferation of C2C12 cells, but retards their myogenic differentiation through transcriptional repression of MEF2C and MRF4-Implications for the role of Jazf1 variants in oncogenesis and type 2 diabetes.	Not population based case-control study
Kazemian et al.	2015	Possible Human Papillomavirus 38 Contamination of Endometrial Cancer RNA Sequencing Samples in The Cancer Genome Atlas Database.	Not population based case-control study
Sutton et al.	2015	Association of specific PTEN/10q haplotypes with endometrial cancer phenotypes in African-American and European American women.	Not population based case-control study
Field et al.	2015	Epithelial and stromal-specific immune pathway activation in the murine endometrium post-coitum.	Not population based case-control study
Liu et al.	2015	Association of SNPs in miR-146a, miR-196a2, and miR-499 with the risk of endometrial/ovarian cancer.	miRNA related SNP
Hong et al.	2015	Diagnostic application of KRAS mutation testing in uterine microglandular proliferations.	Not population based case-control study
Torricelli et al.	2015	Polymorphisms in cyclooxygenase-2 gene in endometrial cancer patients.	Control data not present
Mandato et al.	2015	HNF1B polymorphism influences the prognosis of endometrial cancer patients: a cohort study.	Genotype data not in required format
Mun et al.	2015	Vitamin D receptor gene polymorphisms and the risk for female reproductive cancers: A meta-analysis.	Meta-analysis
Tarín et al.	2015	Infertility etiologies are genetically and clinically linked with other diseases in single meta-diseases.	Not related to EC
Suga et al.	2015	Molecular analysis of isolated tumor glands from endometrial endometrioid adenocarcinomas.	Not population based case-control study
Fung et al.	2015	Functional evaluation of genetic variants associated with endometriosis near GREB1.	Not related to EC
Flicker et al.	2015	Genomic characterization of endometrial stromal sarcomas with array comparative genomic hybridization.	Not population based case-control study
Bednarek et al.	2015	[Evaluation of genomic imbalance in endometrial hyperplasia and carcinoma].	Not in English language
Kafshdooz et al.	2015	The polymorphism of hypoxia-inducible factor-1a gene in endometrial cancer.	Genotype data not present
Kafshdooz et al.	2014	Polymorphism of p53 gene codon 72 in endometrial cancer: correlation with tumor grade and histological type.	Genotype data not present
Carvajal-Carmona et al.	2014	Candidate locus analysis of the TERT-CLPTM1L cancer risk region on chromosome 5p15 identifies multiple independent variants associated with endometrial cancer risk.	Not population based case-control study
Liu et al.	2014	Association between the CYP1B1 polymorphisms and risk of cancer: a meta-analysis.	Meta-analysis
Gansmo et al.	2014	Influence of MDM2 SNP309 and SNP285 status on the risk of cancer in the breast, prostate, lung and colon.	Not related to EC
Rudd et al.	2014	Mutational analysis of the tyrosine kinome in serous and clear cell endometrial cancer uncovers rare somatic mutations in TNK2 and DDR1.	Not population based case-control study
Radenbaugh et al.	2014	RADIA: RNA and DNA integrated analysis for somatic mutation detection.	Not population based case-control study
Moir-Meyer et al.	2014	Rare germline copy number deletions of likely functional importance are implicated in endometrial cancer predisposition.	Not population based case-control study
Painter et al.	2014	Fine-mapping of the HNF1B multicancer locus identifies candidate variants that mediate endometrial cancer risk.	Not population based case-control study
Günaldı et al.	2014	Evaluation of endometrial thickness and bone mineral density based on CYP2D6 polymorphisms in Turkish breast cancer patients receiving tamoxifen treatment.	Not population based case-control study
Maiques et al.	2014	FISH analysis of PTEN in endometrial carcinoma. Comparison with SNP arrays and MLPA.	Not population based case-control study
Knappskog et al.	2014	Population distribution and ancestry of the cancer protective MDM2 SNP285 (rs117039649).	Not population based case-control study
Zając et al.	2014	TP53 and MDM2 polymorphisms and the risk of endometrial cancer in postmenopausal women.	Control data not present
Logan et al.	2014	Role of microRNAs in cancers of the female reproductive tract: insights from recent clinical and experimental discovery studies.	Not related to EC
Zhang et al.	2014	Comparative DNA methylome analysis of endometrial carcinoma reveals complex and distinct deregulation of cancer promoters and enhancers.	Not population based case-control study
Lee et al.	2014	Retraction: The effect of HER-2 polymorphism according to age on the risk and pathologic feature of endometrial cancer.	Retraction
Liu et al.	2014	The complete mitochondrial genome sequence of an endometrial cancer inbred Donryu rat model.	Not population based case-control study
Billingsley et al.	2014	Polymerase ɛ (POLE) mutations in endometrial cancer: clinical outcomes and implications for Lynch syndrome testing.	Not population based case-control study
Liu et al.	2014	Lack of associations of the COMT Val158Met polymorphism with risk of endometrial and ovarian cancer: a pooled analysis of case-control studies.	Meta-analysis
Wu et al.	2014	Association between the XPD/ERCC2 Lys751Gln polymorphism and risk of cancer: evidence from 224 case-control studies.	Meta-analysis
Rinck-Junior et al.	2014	Vascular endothelial growth factor (VEGF) polymorphism and increased risk of epithelial ovarian cancer.	Not related to EC
Bashir et al.	2014	Molecular alterations of PIK3CA in uterine carcinosarcoma, clear cell, and serous tumors.	Not population based case-control study
Pabalan et al.	2014	Association of the +331G/A progesterone receptor gene (PgR) polymorphism with risk of endometrial cancer in Caucasian women: a meta-analysis.	Meta-analysis
Wik et al.	2014	Endometrial Carcinoma Recurrence Score (ECARS) validates to identify aggressive disease and associates with markers of epithelial-mesenchymal transition and PI3K alterations.	Not population based case-control study
Li et al.	2014	Whole-exome sequencing of endometriosis identifies frequent alterations in genes involved in cell adhesion and chromatin-remodeling complexes.	Not population based case-control study
Knappskog et al.	2014	MDM2 SNP309 and risk of endometrial cancer.	Editorial
Lu et al.	2014	Most common 'sporadic' cancers have a significant germline genetic component.	Not population based case-control study
Zhang et al.	2014	Genetic 135G/C polymorphism of RAD51 gene and risk of cancer: a meta-analysis of 28,956 cases and 28,372 controls.	Meta-analysis
Setiawan et al.	2014	Cross-cancer pleiotropic analysis of endometrial cancer: PAGE and E2C2 consortia.	Not population based case-control study
Chen et al.	2014	Exome-wide association study of endometrial cancer in a multiethnic population.	Not population based case-control study
Zhao et al.	2014	Common variant on MDM2 contributes to endometrial cancer susceptibility: evidence based on 7 studies.	Meta-analysis
Much et al.	2014	Tissue identity testing of cancer by short tandem repeat polymorphism: pitfalls of interpretation in the presence of microsatellite instability.	Not population based case-control study
Peng et al.	2014	MDM2 SNP309 polymorphism contributes to endometrial cancer susceptibility: evidence from a meta-analysis.	Meta-analysis
Lin et al.	2014	Contribution of catechol-O-methyltransferase Val158Met polymorphism to endometrial cancer risk in postmenopausal women: a meta-analysis.	Meta-analysis
Chang et al.	2013	BMPR1B up-regulation via a miRNA binding site variation defines endometriosis susceptibility and CA125 levels.	Not population based case-control study
Wang et al.	2013	MDM2 rs2279744 polymorphism and endometrial cancer: a meta-analysis.	Meta-analysis
Kissel et al.	2013	Feasibility of RNA and DNA extraction from fresh pipelle and archival endometrial tissues for use in gene expression and SNP arrays.	Not population based case-control study
Dieudonné et al.	2013	The rs1800716 variant in CYP2D6 is associated with an increased double endometrial thickness in postmenopausal women on tamoxifen.	Not relevant
Kim et al.	2013	The landscape of microsatellite instability in colorectal and endometrial cancer genomes.	Not population based case-control study
Rižner et al.	2013	Role of aldo-keto reductase family 1 (AKR1) enzymes in human steroid metabolism.	Not population based case-control study
Takahashi et al.	2013	Frequent β-catenin gene mutations in atypical polypoid adenomyoma of the uterus.	Not population based case-control study
Fearon et al.	2013	FGFR signalling in women's cancers.	Not population based case-control study
Berstein et al.	2013	Genetic polymorphisms potentially associated with response to metformin in postmenopausal diabetics suffering and not suffering with cancer.	Not population based case-control study
De et al.	2013	Genome-wide association study of endometrial cancer in E2C2.	Not population based case-control study
Zhang et al.	2013	Letter regarding Li et al. entitled &quot;Quantitative assessment of the association between CYP1A1 A4889G polymorphism and endometrial cancer risk&quot;.	Letter
Kwok et al.	2013	The MLH1 c.-27C&gt;A and c.85G&gt;T variants are linked to dominantly inherited MLH1 epimutation and are borne on a European ancestral haplotype.	Not population based case-control study
Hu et al.	2013	The association between HIF-1α polymorphism and cancer risk: a systematic review and meta-analysis.	Meta-analysis
Lattrich et al.	2013	Polymorphisms in the promoter region of estrogen receptor β gene in endometrial cancer.	Genotype data not in required format
Han et al.	2013	Association between cytochrome P450 1A1 MspI polymorphism and endometrial cancer risk: a meta-analysis.	Meta-analysis
Li et al.	2013	Quantitative assessment of the association between CYP1A1 A4889G polymorphism and endometrial cancer risk.	Meta-analysis
Stephens et al.	2013	Whole exome sequencing of adenoid cystic carcinoma.	Not population based case-control study
Lamzabi et al.	2013	Use of cervical mucus to screen for gynecological malignancies: a pilot study.	Not population based case-control study
Huang et al.	2013	[Association of P53 gene polymorphisms with susceptibility to endometriosis].	Not in English language
Dahabreh et al.	2013	Genotype misclassification in genetic association studies of the rs1042522 TP53 (Arg72Pro) polymorphism: a systematic review of studies of breast, lung, colorectal, ovarian, and endometrial cancer.	Not population based case-control study
Xu et al.	2013	Genetic variation of the CYP17 and susceptibility to endometrial cancer: a meta-analysis.	Meta-analysis
Dorjgochoo et al.	2013	Association of genetic markers in the BCL-2 family of apoptosis-related genes with endometrial cancer risk in a Chinese population.	Not population based case-control study
Cancer et al.	2013	Integrated genomic characterization of endometrial carcinoma.	Not population based case-control study
Tian et al.	2013	Role of CYP1A2 1F polymorphism in cancer risk: evidence from a meta-analysis of 46 case-control studies.	Meta-analysis
Zając et al.	2013	Letter to the editor reply.	Letter
Knappskog et al.	2013	MDM2 SNP309 and risk of endometrial cancer.	Comment
Yang et al.	2013	CYP17A1 T-34C polymorphism is not associated with endometrial cancer risk.	Meta-analysis
Zhou et al.	2013	Eight functional polymorphisms in the estrogen receptor 1 gene and endometrial cancer risk: a meta-analysis.	Meta-analysis
Wik et al.	2013	High phospho-Stathmin(Serine38) expression identifies aggressive endometrial cancer and suggests an association with PI3K inhibition.	Not population based case-control study
Talseth-Palmer et al.	2013	Continuing difficulties in interpreting CNV data: lessons from a genome-wide CNV association study of Australian HNPCC/lynch syndrome patients.	Not population based case-control study
Wang et al.	2013	PAI-1 4G/5G polymorphism contributes to cancer susceptibility: evidence from meta-analysis.	Meta-analysis
Teng et al.	2013	Catechol-O-methyltransferase and cytochrome P-450 1B1 polymorphisms and endometrial cancer risk: a meta-analysis.	Meta-analysis
Gu et al.	2013	Common genetic variants in the 9p21 region and their associations with multiple tumours.	Not population based case-control study
Zhao et al.	2013	Landscape of somatic single-nucleotide and copy-number mutations in uterine serous carcinoma.	Not population based case-control study
Chaudhary et al.	2013	Association of +331G/A PgR polymorphism with susceptibility to female reproductive cancer: evidence from a meta-analysis.	Meta-analysis
Kapoor et al.	2013	Emerging etiopathogenic connections between Arg399Gln polymorphism and systemic malignancies besides their etiological role in endometrial carcinomas.	Not population based case-control study
Wik et al.	2013	Lack of estrogen receptor-α is associated with epithelial-mesenchymal transition and PI3K alterations in endometrial carcinoma.	Not population based case-control study
Liu et al.	2013	One-carbon metabolism factors and endometrial cancer risk.	Not population based case-control study
Palles et al.	2012	Germline mutations affecting the proofreading domains of POLE and POLD1 predispose to colorectal adenomas and carcinomas.	Not population based case-control study
Miao et al.	2012	Prediction value of XRCC 1 gene polymorphism on the survival of ovarian cancer treated by adjuvant chemotherapy.	Not related to EC
Xu et al.	2012	PAI-1 promoter 4G/5G polymorphism (rs1799768) contributes to tumor susceptibility: Evidence from meta-analysis.	Meta-analysis
Delahanty et al.	2012	Polymorphisms in inflammation pathway genes and endometrial cancer risk.	Genotype data not present
Li et al.	2012	Inhibition of AHR transcription by NF1C is affected by a single-nucleotide polymorphism, and is involved in suppression of human uterine endometrial cancer.	Not population based case-control study
Liu et al.	2012	Prospective analysis of vitamin D and endometrial cancer risk.	Not population based case-control study
Wang et al.	2012	Lack of association between the CYP1A1 Ile462Val polymorphism and endometrial cancer risk: a meta-analysis.	Meta-analysis
Khanra et al.	2012	Exon 8-9 mutations of DNA polymerase β in ovarian carcinoma patients from Haldia, India.	Not population based case-control study
Cossu-Rocca et al.	2012	Tyrosine kinase receptor status in endometrial stromal sarcoma: an immunohistochemical and genetic-molecular analysis.	Not population based case-control study
Khan et al.	2012	Genome-wide expressions in autologous eutopic and ectopic endometrium of fertile women with endometriosis.	Not population based case-control study
Kuhn et al.	2012	Identification of molecular pathway aberrations in uterine serous carcinoma by genome-wide analyses.	Not population based case-control study
Wang et al.	2012	Variants in DENND1A and LHCGR are associated with endometrioid adenocarcinoma.	Genotype data not in required format
Khanra et al.	2012	Association of a newly identified variant of DNA polymerase beta (polβΔ63-123, 208-304) with the risk factor of ovarian carcinoma in India.	Not population based case-control study
Lu et al.	2012	[Genetic variation of insulin-like growth factor binging proteins and tumorigenesis].	Not in English language
Li et al.	2012	Genetic variants in ER cofactor genes and endometrial cancer risk.	Genotype data not present
Morosova et al.	2012	Functional gene polymorphism of matrix metalloproteinase-1 is associated with benign hyperplasia of myo- and endometrium in the Russian population.	Not related to EC
Koukouras et al.	2012	Association of estrogen receptor alpha (ERα) gene polymorphisms with endometrial thickness and lipid profile in women with breast cancer treated with aromatase inhibitors.	Not related to EC
Gebre-Medhin et al.	2012	Recurrent rearrangement of the PHF1 gene in ossifying fibromyxoid tumors.	Not population based case-control study
Gloria-Bottini et al.	2012	Acid phosphatase locus 1 genetic polymorphism and cancer grading.	Not population based case-control study
Zheng et al.	2012	BAT-25 polymorphism in Chinese from Jiangsu province and its implication for locus microsatellite instability screening.	Not related to EC
Ikeda et al.	2012	Genome-wide single nucleotide polymorphism arrays as a diagnostic tool in patients with synchronous endometrial and ovarian cancer.	Not population based case-control study
Uchiyama et al.	2012	An SNP in CYP39A1 is associated with severe neutropenia induced by docetaxel.	Not related to EC
Gajjar et al.	2012	CYP1B1 and hormone-induced cancer.	Not population based case-control study
Ryan et al.	2012	MDM2 SNP285 does not antagonize the effect of SNP309 in lung cancer.	Not population based case-control study
Long et al.	2012	Genome-wide association study identifies a possible susceptibility locus for endometrial cancer.	Not population based case-control study
Wang et al.	2012	Genetic polymorphisms in the estrogen receptor-α gene and the risk of endometrial cancer: a meta-analysis.	Meta-analysis
Mrozikiewicz et al.	2012	Importance of CYP1A1 polymorphism and its transcriptional regulation in ovarian and endometrial cancer.	Not population based case-control study
Reich et al.	2012	Polymorphism 1558 C &gt; T in the aromatase gene (CYP19A1) in low-grade endometrial stromal sarcoma.	Not population based case-control study
Hosono et al.	2012	Interaction between CYP19A1 polymorphisms and body mass index in the risk of endometrial cancer in postmenopausal Japanese women.	Not population based case-control study
Fridley et al.	2012	Gene set analysis of survival following ovarian cancer implicates macrolide binding and intracellular signaling genes.	Not population based case-control study
Setiawan et al.	2012	HNF1B and endometrial cancer risk: results from the PAGE study.	Not population based case-control study
Wang et al.	2012	No association between the CYP1B1 C4326G polymorphism and endometrial cancer risk: a meta-analysis.	Meta-analysis
Tang et al.	2012	Lack of association between p53 codon 72 polymorphism and endometrial cancer: a meta-analysis.	Meta-analysis
Nikolic et al.	2012	Genetic alterations in SMAD4 and K-ras in Serbian patients with endometrial carcinoma.	Not population based case-control study
Wu et al.	2012	A miR-200b/200c/429-binding site polymorphism in the 3' untranslated region of the AP-2α gene is associated with cisplatin resistance.	Not population based case-control study
Halle et al.	2012	Stratification based on high tumour cell content in fresh frozen tissue promotes selection of aggressive endometrial carcinomas.	Not population based case-control study
Diaz-Padilla et al.	2012	Genetic polymorphisms as predictive and prognostic biomarkers in gynecological cancers: a systematic review.	Not population based case-control study
Kildal et al.	2012	Genomic imbalances in endometrial adenocarcinomas - comparison of DNA ploidy, karyotyping and comparative genomic hybridization.	Not population based case-control study
Gu et al.	2012	Meta-analysis of an association of codon 72 polymorphisms of the p53 gene with increased endometrial cancer risk.	Meta-analysis
Samulak et al.	2012	Association between Arg399Gln polymorphism of X-ray repair cross-complementing 1 (XRCC1) gene and sporadic endometrial cancer in the Polish population.	Paper not found
Chen et al.	2012	Genetic polymorphisms in obesity-related genes and endometrial cancer risk.	Genotype data not present
Delahanty et al.	2012	Association of obesity-related genetic variants with endometrial cancer risk: a report from the Shanghai Endometrial Cancer Genetics Study.	Not population based case-control study
Healey et al.	2012	Breast cancer susceptibility polymorphisms and endometrial cancer risk: a Collaborative Endometrial Cancer Study.	Not population based case-control study
Zahedi et al.	2012	Association of survivin gene polymorphism with endometrial cancer.	Zero cells
Wong et al.	2012	Association of keap1 and nrf2 genetic mutations and polymorphisms with endometrioid endometrial adenocarcinoma survival.	Not population based case-control study
Srinivasan et al.	2012	Genome-wide association study of epirubicin-induced leukopenia in Japanese patients.	Not population based case-control study
Honda et al.	2012	An upstream estrogen response element linked to exogenous p53 tumor suppressor gene expression differentiates effects of the codon 72 polymorphism.	Not population based case-control study
O'Mara et al.	2012	Kallikrein-related peptidase 3 (KLK3/PSA) single nucleotide polymorphisms and ovarian cancer survival.	Not related to EC
Wesche et al.	2012	Fibroblast growth factors and their receptors in cancer.	Not population based case-control study
Tomsic et al.	2012	An American founder mutation in MLH1.	Not population based case-control study
Karageorgi et al.	2012	GSTM1 and GSTT1 copy number variation in population-based studies of endometrial cancer risk.	Not SNP
Li et al.	2012	MDM2 SNP309 is associated with endometrial cancer susceptibility: a meta-analysis.	Meta-analysis
Razavi et al.	2012	Variations in sex hormone metabolism genes, postmenopausal hormone therapy and risk of endometrial cancer.	Not population based case-control study
Konopka et al.	2012	PIK3CA mutations and amplification in endometrioid endometrial carcinomas: relation to other genetic defects and clinicopathologic status of the tumors.	Not population based case-control study
Spurdle et al.	2012	Genome-wide association study identifies a common variant associated with risk of endometrial cancer.	Not population based case-control study
Cai et al.	2012	Association of genetic polymorphisms in cell-cycle control genes and susceptibility to endometrial cancer among Chinese women.	Genotype data not present
Permuth-Wey et al.	2012	Inherited variants in mitochondrial biogenesis genes may influence epithelial ovarian cancer risk.	Not population based case-control study
Feng et al.	2012	Regulation of female reproduction by p53 and its family members.	Not population based case-control study
Hlavna et al.	2012	Relationship of resistin levels with endometrial cancer risk.	Not population based case-control study
Sergentanis et al.	2012	Cytochrome P450 1A1 gene polymorphisms and endometrial cancer risk: a meta-analysis.	Meta-analysis
Perera et al.	2012	Functional effects of the MLH1-93G&gt;A polymorphism on MLH1/EPM2AIP1 promoter activity.	Genotype data not present
Oztürk et al.	2012	Association of endothelial nitric oxide synthase gene polymorphisms with endometrial carcinoma: a preliminary study.	Not population based case-control study
Wang et al.	2012	Association of CYP1B1 gene polymorphisms with susceptibility to endometrial cancer: a meta-analysis.	Meta-analysis
Raskin et al.	2012	Characterization of two Ashkenazi Jewish founder mutations in MSH6 gene causing Lynch syndrome.	Not population based case-control study
Miranda et al.	2012	[Endometrial polyps: clinical and epidemiological aspects and analysis of polymorphisms].	Not in English language
Economopoulos et al.	2012	A remark about CYP1A1 Thr461Asn genotype frequencies in a recent endometrial cancer case-control study.	Comment
Karageorgi et al.	2012	Polymorphisms in genes hydroxysteroid-dehydrogenase-17b type 2 and type 4 and endometrial cancer risk.	Genotype data not present
Desai et al.	2012	Choriocarcinoma in a 73-year-old woman: a case report and review of the literature.	Review
McGrath et al.	2012	Common genetic variation within IGFI, IGFII, IGFBP-1, and IGFBP-3 and endometrial cancer risk.	Genotype data not in required format
Karadeniz et al.	2012	Methylenetetrahydrofolate reductase C677T gene polymorphism in Turkish patients with polycystic ovary syndrome.	Not related to EC
Bolton et al.	2012	Common variants at 19p13 are associated with susceptibility to ovarian cancer.	Not related to EC
Klemba et al.	2012	Mitochondrial genotype in vulvar carcinoma - cuckoo in the nest.	Not population based case-control study
Repiska et al.	2012	Endometrial cancer--prospective potential to make diagnostic process more specific.	Not population based case-control study
Batra et al.	2012	Kallikrein-related peptidase 10 (KLK10) expression and single nucleotide polymorphisms in ovarian cancer survival.	Not related to EC
Tyner et al.	2012	MET receptor sequence variants R970C and T992I lack transforming capacity.	Not related to EC
Gaudet et al.	2012	No association between FTO or HHEX and endometrial cancer risk.	Not population based case-control study
Pino et al.	2012	Application of molecular diagnostics for the detection of Lynch syndrome.	Not population based case-control study
Low et al.	2012	Multi-variant pathway association analysis reveals the importance of genetic determinants of estrogen metabolism in breast and endometrial cancer susceptibility.	Not population based case-control study
Jiang et al.	2012	TP53 Arg72Pro polymorphism and endometrial cancer risk: a meta-analysis.	Genotype data not in required format
Prescott et al.	2012	Telomere length and genetic analyses in population-based studies of endometrial cancer risk.	Not population based case-control study
Sliwinski et al.	2012	Polymorphism of the ERalpha and CYP1B1 genes in endometrial cancer in a Polish subpopulation.	Genotype data not in required format
Gayther et al.	2012	The inherited genetics of ovarian and endometrial cancer.	Not population based case-control study
Heubner et al.	2012	The CYP1A1 Ile462Val polymorphism and platinum resistance of epithelial ovarian neoplasms.	Not related to EC
Alvarez et al.	2012	Spectrum of MLH1 and MSH2 Mutations in Chilean Families With Suspected Lynch Syndrome	Not population based case-control study
Terry et al.	2012	Genetic variation in CYP11A1 and StAR in relation to endometrial cancer risk.	Not population based case-control study
Janiec-Jankowska et al.	2012	TP53 mutations in endometrial cancers: relation to PTEN gene defects.	Not population based case-control study
Dansonka-Mieszkowska et al.	2012	A novel germline PALB2 deletion in Polish breast and ovarian cancer patients.	Insertion and deletion polymorphism
Ociepa-Zawal et al.	2012	Studies on CYP1A1, CYP1B1 and CYP3A4 gene polymorphisms in breast cancer patients.	Not related to EC
Kwok et al.	2012	Detection of allelic imbalance in MLH1 expression by pyrosequencing serves as a tool for the identification of germline defects in Lynch syndrome.	Not population based case-control study
Murayama-Hosokawa et al.	2012	Genome-wide single-nucleotide polymorphism arrays in endometrial carcinomas associate extensive chromosomal instability with poor prognosis and unveil frequent chromosomal imbalances involved in the PI3-kinase pathway.	Not population based case-control study
Mei et al.	2012	The MLH1 -93 promoter variant influences gene expression.	Not population based case-control study
Yang et al.	2012	Common genetic variation in the sex hormone metabolic pathway and endometrial cancer risk: pathway-based evaluation of candidate genes.	Not population based case-control study
Lee et al.	2012	p53 alteration independently predicts poor outcomes in patients with endometrial cancer: a clinicopathologic study of 131 cases and literature review.	Not population based case-control study
Dobrzycka et al.	2012	Circulating free DNA, p53 antibody and mutations of KRAS gene in endometrial cancer.	Not population based case-control study
Chovanec et al.	2012	Leptin--2548 g/A polymorphism in endometrial cancer.	Paper not found
Hanson et al.	2012	Cancer genetics and reproduction.	Not population based case-control study
Czarnecka et al.	2012	Common mitochondrial polymorphisms as risk factor for endometrial cancer.	Not population based case-control study
Cossio et al.	2012	Clinical and histomolecular endometrial tumor characterization of patients at-risk for Lynch syndrome in South of Brazil.	Not population based case-control study
Sobczuk et al.	2012	Estrogen receptor alpha (ER-alpha) gene polymorphism in patients from the Lodz region of Poland with sporadic endometrial cancer.	Paper not found
Gargiulo et al.	2012	Germline MLH1 and MSH2 mutations in Italian pancreatic cancer patients with suspected Lynch syndrome.	Not related to EC
Grindedal et al.	2012	Germ-line mutations in mismatch repair genes associated with prostate cancer.	Not related to EC
O'Mara et al.	2012	The use of predictive or prognostic genetic biomarkers in endometrial and other hormone-related cancers: justification for extensive candidate gene single nucleotide polymorphism studies of the matrix metalloproteinase family and their inhibitors.	Not population based case-control study
Heubner et al.	2012	The AA genotype of a L1C G842A polymorphism is associated with an increased risk for ovarian cancer.	Not related to EC
Duell et al.	2012	Genetic variation in CYP17A1 and pancreatic cancer in a population-based case-control study in the San Francisco Bay Area, California.	Not related to EC
Dieudonné et al.	2012	Prevalent breast cancer patients with a homozygous mutant status for CYP2D6*4: response and biomarkers in tamoxifen users.	Not related to EC
Shoji et al.	2012	The oncogenic mutation in the pleckstrin homology domain of AKT1 in endometrial carcinomas.	Not population based case-control study
Carcangiu et al.	2012	Lynch syndrome--related endometrial carcinomas show a high frequency of nonendometrioid types and of high FIGO grade endometrioid types.	Not population based case-control study
Tong et al.	2012	The effects of obesity and HER-2 polymorphisms as risk factors for endometrial cancer in Korean women.	Not population based case-control study
Beeghly-Fadiel et al.	2012	No association between matrix metalloproteinase (MMP)-1, MMP-3, and MMP-7 SNPs and endometrial cancer risk.	Genotype data not present
Dobrzycka et al.	2012	Mutations of the KRAS oncogene in endometrial hyperplasia and carcinoma.	Not population based case-control study
Shi et al.	2012	Impact of platinum on the whole mitochondrial genome of ovarian carcinomas both in vivo and in vitro.	Not population based case-control study
Einarsdóttir et al.	2012	Common genetic variability in ESR1 and EGF in relation to endometrial cancer risk and survival.	Genotype data not present
Kidokoro et al.	2012	Association between CYP19A1 polymorphisms and sex hormones in postmenopausal Japanese women.	Not related to EC
Okishiro et al.	2012	Genetic polymorphisms of CYP2D6 10 and CYP2C19 2, 3 are not associated with prognosis, endometrial thickness, or bone mineral density in Japanese breast cancer patients treated with adjuvant tamoxifen.	Not related to EC
Gartside et al.	2012	Loss-of-function fibroblast growth factor receptor-2 mutations in melanoma.	Not population based case-control study
Ulybina et al.	2012	[Polymorphism of glucose intolerance and insulin resistance susceptibility genes in oncological patients].	Not in English language
Setiawan et al.	2012	Two estrogen-related variants in CYP19A1 and endometrial cancer risk: a pooled analysis in the Epidemiology of Endometrial Cancer Consortium.	Meta-analysis
Kim et al.	2012	Conference on &quot;Multidisciplinary approaches to nutritional problems&quot;. Symposium on &quot;Nutrition and health&quot;. Cruciferous vegetable intake and the risk of human cancer: epidemiological evidence.	Conference
Balendiran et al.	2012	Cancer biomarker AKR1B10 and carbonyl metabolism.	Not related to EC
Johansson et al.	2012	Common variants in the JAZF1 gene associated with height identified by linkage and genome-wide association analysis.	Not related to EC
Sobczuk et al.	2012	[The analysis of estrogen receptor alpha (ER-alpha) gene Pvull and Xbal polymorphisms in postmenopausal women with breast cancer].	Not in English language
Konstantinova et al.	2012	CHEK2 I157T and endometrial cancer.	Genotype data not present
Jin et al.	2012	[Single nucleotide polymorphisms in cell cycle regulator p21 and p27 genes are associated with susceptibility to epithelial ovarian cancer].	Not in English language
Samaratunga et al.	2012	Ductal adenocarcinoma of the prostate: current opinion and controversies.	Not related to EC
Amano et al.	2012	Association study of vascular endothelial growth factor gene polymorphisms in endometrial carcinomas in a Japanese population.	Control data not present
Katoh et al.	2012	Cancer genomics and genetics of FGFR2 (Review).	Review
Wang et al.	2012	A partial least-square approach for modeling gene-gene and gene-environment interactions when multiple markers are genotyped.	Not population based case-control study
Meyer et al.	2012	Genetic polymorphisms and endometrial cancer risk.	Review
Velasco et al.	2012	Loss of heterozygosity in endometrial carcinoma.	Not population based case-control study
Song et al.	2012	FBXW7 mutation in adult T-cell and B-cell acute lymphocytic leukemias.	Not population based case-control study
Zorio et al.	2012	Fibrinolysis: the key to new pathogenetic mechanisms.	Not population based case-control study
O'Neill et al.	2012	Uterine gestational choriocarcinoma developing after a long latent period in a postmenopausal woman: the value of DNA polymorphism studies.	Not population based case-control study
Harley et al.	2012	Ovarian cancer risk is associated with a common variant in the promoter sequence of the mismatch repair gene MLH1.	Not related to EC
Ueda et al.	2012	Mutational analysis of the BRAF gene in human tumor cells.	Not related to EC
Wen et al.	2012	The modifying effect of C-reactive protein gene polymorphisms on the association between central obesity and endometrial cancer risk.	Not population based case-control study
Deming et al.	2012	UGT1A1 genetic polymorphisms, endogenous estrogen exposure, soy food intake, and endometrial cancer risk.	Genotype data not in required format
Zhao et al.	2012	Common variation in the fibroblast growth factor receptor 2 gene is not associated with endometriosis risk.	Genotype data not present
Thomas et al.	2012	Multiple loci identified in a genome-wide association study of prostate cancer.	Not related to EC
Kang et al.	2012	Mutual exclusiveness between PIK3CA and KRAS mutations in endometrial carcinoma.	Not population based case-control study
Engelsen et al.	2012	HER-2/neu expression is associated with high tumor cell proliferation and aggressive phenotype in a population based patient series of endometrial carcinomas.	Not population based case-control study
Kikuchi et al.	2012	Rapid genotyping using real-time fluorescent PCR of the Trp64Arg polymorphism of the beta3-adrenergic receptor gene and the -3826 A to G variant of the uncoupling protein-1 gene.	Not population based case-control study
Setiawan et al.	2012	Germ line variation at 8q24 and endometrial cancer risk.	Not population based case-control study
Karadeniz et al.	2012	The progesterone receptor PROGINS polymorphism is not related to oxidative stress factors in women with polycystic ovary syndrome.	Not population based case-control study
Pande et al.	2012	Influence of methylenetetrahydrofolate reductase gene polymorphisms C677T and A1298C on age-associated risk for colorectal cancer in a caucasian lynch syndrome population.	Not population based case-control study
Xu et al.	2012	Interaction of soy food and tea consumption with CYP19A1 genetic polymorphisms in the development of endometrial cancer.	Genotype data not in required format
Gao et al.	2012	[A case-control study on genetic polymorphism of CYP17 MspA(1)I and its association with endometrial cancer risk].	Not in English language
Domenyuk et al.	2012	Identification of new DNA markers of endometrial cancer in patients from the Ukrainian population.	Not population based case-control study
Szyłło et al.	2012	[The risk of endometrial cancer appearance and CYP19 and COMT gene polymorphism].	Not in English language
Bugni et al.	2012	Genetic association and functional studies of major polymorphic variants of MGMT.	Genotype data not present
Treloar et al.	2012	Variants in EMX2 and PTEN do not contribute to risk of endometriosis.	Not related to EC
Ollikainen et al.	2012	Patterns of PIK3CA alterations in familial colorectal and endometrial carcinoma.	Not population based case-control study
Zhao et al.	2012	[Polymorphism of catechol-O-methyltransferase gene in relation to the risk of endometrial cancer].	Not in English language
Pavelić et al.	2012	Insulin-like growth factor 2 and its receptors (IGF 1R and IGF 2R/mannose 6-phosphate) in endometrial adenocarcinoma.	Not population based case-control study
Jo et al.	2012	The C19007T polymorphism of ERCC1 and its correlation with the risk of epithelial ovarian and endometrial cancer in Korean women. A case control study.	Genotype data not in required format
Junqueira et al.	2012	Progesterone receptor (PROGINS) polymorphism and the risk of endometrial cancer development.	Zero cells
Chen et al.	2012	Evidence for heritable predisposition to epigenetic silencing of MLH1.	Not population based case-control study
Ju et al.	2012	Polymorphisms in CAG active allele length of the androgen receptor gene are not associated with increased risk of endometrial cancer.	Not population based case-control study
Szyllo et al.	2012	The T/C polymorphism of the CYP17 gene and G/A polymorphism of the CYP19 gene in endometrial cancer.	Genotype data not present
Olson et al.	2012	Variants in estrogen biosynthesis genes, sex steroid hormone levels, and endometrial cancer: a HuGE review.	Not population based case-control study
Nowak et al.	2012	Mutation analysis of hCDC4 in AML cells identifies a new intronic polymorphism.	Not population based case-control study
Diab et al.	2012	Mutations in exons 6 and 7 of TP53 gene correlate positively with serum tumor necrosis factor alpha independent of microsatellite instability in BAT26 gene in Egyptian patients with endometrial carcinoma.	Not population based case-control study
Rebbeck et al.	2012	Estrogen sulfation genes, hormone replacement therapy, and endometrial cancer risk.	Not population based case-control study
Risch et al.	2012	PGR +331 A/G and increased risk of epithelial ovarian cancer.	Not related to EC
Xu et al.	2012	Mitochondrial polymorphisms as risk factors for endometrial cancer in southwest China.	Genotype data not present
Dossus et al.	2012	No association between progesterone receptor gene +331G/A polymorphism and endometrial cancer.	Genotype data not present
Lee et al.	2012	Mutational analysis of the hCDC4 gene in gastric carcinomas.	Not related to EC
Davalos et al.	2012	High EPHB2 mutation rate in gastric but not endometrial tumors with microsatellite instability.	Not population based case-control study
Weiss et al.	2012	Nucleotide excision repair genotype and the incidence of endometrial cancer: effect of other risk factors on the association.	Not population based case-control study
De et al.	2012	TGFbeta1 polymorphisms and late clinical radiosensitivity in patients treated for gynecologic tumors.	Not population based case-control study
Long et al.	2012	Polymorphisms of the CYP1B1 gene may be associated with the onset of natural menopause in Chinese women.	Not related to EC
Müller et al.	2012	Rare mutations of the PIK3CA gene in malignancies of the hematopoietic system as well as endometrium, ovary, prostate and osteosarcomas, and discovery of a PIK3CA pseudogene.	Not population based case-control study
Szyłło et al.	2012	The polymorphisms of the CYP17 and CYP19 genes in endometrial cancer patients.	Paper not found
Berstein et al.	2012	Hormonal imbalance in two types of endometrial cancer and genetic polymorphism of steroidogenic enzymes.	Not population based case-control study
Georgopoulos et al.	2012	Estrogen receptor polymorphisms in tamoxifen-treated women with breast cancer.	Not related to EC
Jones et al.	2012	DNMT3b polymorphism and hereditary nonpolyposis colorectal cancer age of onset.	Not related to EC
Cierniková et al.	2012	Ashkenazi founder BRCA1/BRCA2 mutations in Slovak hereditary breast and/or ovarian cancer families.	Not related to EC
Kang et al.	2012	Single nucleotide polymorphism: a new risk factor for endometrial cancer?	Review
Sissung et al.	2012	Pharmacogenetics and regulation of human cytochrome P450 1B1: implications in hormone-mediated tumor metabolism and a novel target for therapeutic intervention.	Not population based case-control study
Wang et al.	2012	Microsatellite instability in mitochondrial genome of common female cancers.	Not population based case-control study
Mikhailova et al.	2012	Estrogen-metabolizing gene polymorphisms in the assessment of female hormone-dependent cancer risk.	Not population based case-control study
Ashton et al.	2012	The Association of the COMT V158M Polymorphism with Endometrial/Ovarian Cancer in HNPCC Families Adhering to the Amsterdam Criteria.	Genotype data not in required format
Semczuk et al.	2012	Allelic loss at TP53 is not related to p53 protein overexpression in primary human endometrial carcinomas.	Not population based case-control study
Rodríguez et al.	2012	Alleles with short CAG and GGN repeats in the androgen receptor gene are associated with benign endometrial cancer.	Not population based case-control study
Saffari et al.	2012	Association of p53 mutations and a codon 72 single nucleotide polymorphism with lower overall survival and responsiveness to adjuvant radiotherapy in endometrioid endometrial carcinomas.	Not population based case-control study
McGrath et al.	2012	Androgen receptor polymorphisms and endometrial cancer risk.	Genotype data not in required format
Wenger et al.	2012	Comparison of established cell lines at different passages by karyotype and comparative genomic hybridization.	Not population based case-control study
Semczuk et al.	2012	[Assessment of the pRB-1 pathway alterations in endometrioid-type human endometrial carcinomas].	Not in English language
De et al.	2012	Microsatellite polymorphisms in DNA repair genes XRCC1, XRCC3 and XRCC5 in patients with gynecological tumors: association with late clinical radiosensitivity and cancer incidence.	Therapy related study
Tsuchiya et al.	2012	Cytochrome P450-mediated metabolism of estrogens and its regulation in human.	Not population based case-control study
Dowdy et al.	2012	Biallelic methylation and silencing of paternally expressed gene 3 (PEG3) in gynecologic cancer cell lines.	Not population based case-control study
Feng et al.	2012	Intratumoral heterogeneous expression of p53 correlates with p53 mutation, Ki-67, and cyclin A expression in endometrioid-type endometrial adenocarcinomas.	Not population based case-control study
De et al.	2012	Radiation-induced damage to normal tissues after radiotherapy in patients treated for gynecologic tumors: association with single nucleotide polymorphisms in XRCC1, XRCC3, and OGG1 genes and in vitro chromosomal radiosensitivity in lymphocytes.	Not population based case-control study
Offman et al.	2012	Repeated sequences in CASPASE-5 and FANCD2 but not NF1 are targets for mutation in microsatellite-unstable acute leukemia/myelodysplastic syndrome.	Not population based case-control study
Babol et al.	2012	An association between the Trp64Arg polymorphism in the beta3-adrenergic receptor gene and endometrial cancer and obesity.	Paper not found
Pijnenborg et al.	2012	Aberrations in the progesterone receptor gene and the risk of recurrent endometrial carcinoma.	Not population based case-control study
Sasaki et al.	2012	GGC and StuI polymorphism on the androgen receptor gene in endometrial cancer patients.	Not population based case-control study
Seremak-Mrozikiewicz et al.	2012	CYP1A1 alleles in female genital cancers in the Polish population.	Not population based case-control study
Kraft et al.	2012	Accounting for haplotype uncertainty in matched association studies: a comparison of simple and flexible techniques.	Not population based case-control study
Paynter et al.	2012	No evidence of a role for PPARgamma Pro12Ala polymorphism in endometrial cancer susceptibility.	Genotype data not in required format
Berchuck et al.	2012	Progesterone receptor promoter +331A polymorphism is associated with a reduced risk of endometrioid and clear cell ovarian cancers.	Paper not found
Black et al.	2012	Evaluation of germline PTEN mutations in endometrial cancer patients.	Not population based case-control study
Freitas-Silva et al.	2012	Angiotensin I-converting enzyme gene insertion/deletion polymorphism and endometrial human cancer in normotensive and hypertensive women.	Insertion and deletion polymorphism
Bandiera et al.	2012	Proteasomal degradation of human CYP1B1: effect of the Asn453Ser polymorphism on the post-translational regulation of CYP1B1 expression.	Not related to EC
Jones et al.	2012	p53 polymorphism and age of onset of hereditary nonpolyposis colorectal cancer in a Caucasian population.	Not related to EC
Huang et al.	2012	Multiple epithelial and nonepithelial tumors in hereditary nonpolyposis colorectal cancer: characterization of germline and somatic mutations of the MSH2 gene and heterogeneity of replication error phenotypes.	Not related to EC
Zimarina et al.	2012	[Polymorphisms of CYP1B1 and COMT in breast and endometrial cancer].	Not in English language
Watanabe et al.	2012	Expression of tumor suppressor gene product p14ARF in endometrioid adenocarcinoma of the uterine corpus.	Not population based case-control study
Berstein et al.	2012	[Genetic polymorphism of steroidogenic enzymes and steroid receptor level in tumors of the reproductive system].	Not in English language
Shield et al.	2012	Peritoneal washing cytology.	Not related to EC
Ueda et al.	2012	Glutathione S-transferase GSTM1, GSTT1 and p53 codon 72 polymorphisms in human tumor cells.	Control data not present
Roh et al.	2012	p53 and p21 genetic polymorphisms and susceptibility to endometrial cancer.	Genotype data not in required format
Kamata et al.	2012	Quantitative study on the correlation between p53 gene mutation and its expression in endometrial carcinoma cell lines.	Not population based case-control study
Miyakura et al.	2012	Extensive but hemiallelic methylation of the hMLH1 promoter region in early-onset sporadic colon cancers with microsatellite instability.	Not related to EC
Duguay et al.	2012	The functional UGT1A1 promoter polymorphism decreases endometrial cancer risk.	Not single nucleotide polymorphism
Porowska et al.	2012	Inhibition of the O-glycan elongation limits MUC1 incorporation to cell membrane of human endometrial carcinoma cells.	Not population based case-control study
Wenzl et al.	2012	Endometriosis: a genetic disease.	Not population based case-control study
Xu et al.	2012	[Detection of mutation and protein expression of PTEN gene in endometrial carcinoma].	Not in English language
Sasaki et al.	2012	The polyglycine and polyglutamine repeats in the androgen receptor gene in Japanese and Caucasian populations.	Not single nucleotide polymorphism
Rushing et al.	2012	Uterine sarcomas express KIT protein but lack mutation(s) in exon 11 or 17 of c-KIT.	Not population based case-control study
Banno et al.	2012	Identification of germline MSH2 gene mutations in endometrial cancer not fulfilling the new clinical criteria for hereditary nonpolyposis colorectal cancer.	Not population based case-control study
Hosomi et al.	2012	Somatic mutation of the Caspase-5 gene in human lung cancer.	Not related to EC
Tsuda et al.	2012	Alteration of G2 cell cycle regulators occurs during carcinogenesis of the endometrium.	Not population based case-control study
Fukami et al.	2012	Promoter methylation of the TSLC1 gene in advanced lung tumors and various cancer cell lines.	Not related to EC
Semczuk et al.	2012	p16INK4A alterations are accompanied by aberrant protein immunostaining in endometrial carcinomas.	Not population based case-control study
Liu et al.	2012	High frequency of mitochondrial genome instability in human endometrial carcinomas.	Not population based case-control study
Jeong et al.	2012	Microsatellite instability and mutations in DNA mismatch repair genes in sporadic colorectal cancers.	Not related to EC
Li et al.	2012	[Study on the mitochondrion DNA mutation in tumor tissues of gynecologic oncology patients].	Not in English language
Sasaki et al.	2012	CYP1B1 gene polymorphisms have higher risk for endometrial cancer, and positive correlations with estrogen receptor alpha and estrogen receptor beta expressions.	Retracted
Emons et al.	2012	[Are estrogens carcinogens?].	Not in English language
Middleton et al.	2012	Oestrogen receptor alpha gene polymorphism associates with occurrence of graft-versus-host disease and reduced survival in HLA-matched sib-allo BMT.	Not related to EC
Sasaki et al.	2012	CYP1B1 gene in endometrial cancer.	Not population based case-control study
Sasaki et al.	2012	The CAG repeats in exon 1 of the androgen receptor gene are significantly longer in endometrial cancer patients.	Not population based case-control study
Ricci et al.	2012	PTEN as a molecular marker to distinguish metastatic from primary synchronous endometrioid carcinomas of the ovary and uterus.	Not population based case-control study
Goodfellow et al.	2012	Prevalence of defective DNA mismatch repair and MSH6 mutation in an unselected series of endometrial cancers.	Not population based case-control study
Stevens et al.	2012	Haplotype analysis of the polymorphic human vascular endothelial growth factor gene promoter.	Not related to EC
Isaka et al.	2012	Establishment of a new human cell line (EN) with TP53 mutation derived from endometrial carcinoma.	Not population based case-control study
Carter et al.	2012	Serum antibodies to lipophilin B detected in late stage breast cancer patients.	Not related to EC
Birkhäuser et al.	2012	[Remarks of the Zurich Discussion Panel on the gene test].	Not in English language
Berstein et al.	2012	[Genetic polymorphism of steroid 17 alpha-hydroxylase/17,20-lyase (CYP17) and hyperinsulinemia in endometrial carcinoma].	Not in English language
Che et al.	2012	[Study of the mutation and expression of PTEN gene in endometrial carcinoma and epithelial ovarian cancer].	Not in English language
Semczuk et al.	2012	Loss of heterozygosity of the retinoblastoma gene is correlated with the altered pRb expression in human endometrial cancer.	Not population based case-control study
Sun et al.	2012	Clonal analysis and mutations in the PTEN and the K-ras genes in endometrial hyperplasia.	Not population based case-control study
Foulkes et al.	2012	The founder mutation MSH2*1906G--&gt;C is an important cause of hereditary nonpolyposis colorectal cancer in the Ashkenazi Jewish population.	Not related to EC
Woodage et al.	2012	Application of the human genome to obstetrics and gynecology.	Not population based case-control study
De et al.	2012	A functional polymorphism in the promoter of the progesterone receptor gene associated with endometrial cancer risk.	Genotype data not present
Rantanen et al.	2012	Mutations of TP53 do not correlate with the sensitivity to paclitaxel--a study using 27 gynaecological cancer cell lines.	Not population based case-control study
Ferro et al.	2012	The androgen receptor CAG repeat: a modifier of carcinogenesis?	Not related to EC
Whelan et al.	2012	MSI in endometrial carcinoma: absence of MLH1 promoter methylation is associated with increased familial risk for cancers.	Not population based case-control study
Maeda et al.	2012	Relationship between p53 pathway and estrogen receptor status in endometrioid-type endometrial cancer.	Not population based case-control study
Zhou et al.	2012	A 39-bp deletion polymorphism in PTEN in African American individuals: implications for molecular diagnostic testing.	Not related to EC
Sato et al.	2012	Analysis of genetic and epigenetic alterations of the PTEN gene in gastric cancer.	Not related to EC
Machin et al.	2012	CTNNB1 mutations and beta-catenin expression in endometrial carcinomas.	Not population based case-control study
Amant et al.	2012	PTEN mutations in uterine sarcomas.	Not population based case-control study
Konopka et al.	2012	Assessment of the quality and frequency of mutations occurrence in PTEN gene in endometrial carcinomas and hyperplasias.	Not population based case-control study
Gras et al.	2012	Microsatellite instability, MLH-1 promoter hypermethylation, and frameshift mutations at coding mononucleotide repeat microsatellites in ovarian tumors.	Not related to EC
Witkin et al.	2012	Heat shock protein expression and immunity: relevance to gynecologic oncology.	Not related to EC
Yaron et al.	2012	The polymorphic CAG repeat in the androgen receptor gene in Jewish Israeli women with endometrial carcinoma.	Not single nucleotide polymorphism
Minaguchi et al.	2012	PTEN mutation located only outside exons 5, 6, and 7 is an independent predictor of favorable survival in endometrial carcinomas.	Not population based case-control study
Manavi et al.	2012	Oncogenic potential of c-erbB-2 and its association with c-K-ras in premalignant and malignant lesions of the human uterine endometrium.	Not population based case-control study
Noonan et al.	2012	Characterization of the homeodomain gene EMX2: sequence conservation, expression analysis, and a search for mutations in endometrial cancers.	Not population based case-control study
Smith et al.	2012	Opposite association of two PPARG variants with cancer: overrepresentation of H449H in endometrial carcinoma cases and underrepresentation of P12A in renal cell carcinoma cases.	Not population based case-control study
Pieretti et al.	2012	Common polymorphisms and somatic mutations in human base excision repair genes in ovarian and endometrial cancers.	Control data not present
Moreno-Bueno et al.	2012	beta-Catenin expression pattern, beta-catenin gene mutations, and microsatellite instability in endometrioid ovarian carcinomas and synchronous endometrial carcinomas.	Not population based case-control study
Toda et al.	2012	Analysis of microsatellite instability and loss of heterozygosity in uterine endometrial adenocarcinoma.	Not population based case-control study
Suzuki et al.	2012	Identification and allelic frequencies of novel single-nucleotide polymorphisms in the DUSP1 and BTG1 genes.	Not population based case-control study
Berstein et al.	2012	CYP19 gene polymorphism in endometrial cancer patients.	Genotype data not present
Chiaravalli et al.	2012	Immunohistochemical pattern of hMSH2/hMLH1 in familial and sporadic colorectal, gastric, endometrial and ovarian carcinomas with instability in microsatellite sequences.	Not related to EC
Sun et al.	2012	Mutational analysis of the PTEN gene in endometrial carcinoma and hyperplasia.	Not population based case-control study
Cohn et al.	2012	No evidence for BCL10 mutation in endometrial cancers with microsatellite instability.	Not population based case-control study
Lagarda et al.	2012	K-ras mutations in endometrial carcinomas with microsatellite instability.	Not population based case-control study
Semczuk et al.	2012	K-ras exon 2 point mutations in human endometrial cancer.	Not population based case-control study
Sato et al.	2012	Loss of heterozygosity on 10q23.3 and mutation of the tumor suppressor gene PTEN in benign endometrial cyst of the ovary: possible sequence progression from benign endometrial cyst to endometrioid carcinoma and clear cell carcinoma of the ovary.	Not population based case-control study
Brinckerhoff et al.	2012	Interstitial collagenases as markers of tumor progression.	Not population based case-control study
Yuki et al.	2012	Structure, expression and mutational analysis of the hBRAG gene on 10q in the frequently deleted region in human endometrial cancer.	Not population based case-control study
Cohn et al.	2012	Absence of PTEN repeat tract mutation in endometrial cancers with microsatellite instability.	Not population based case-control study
Bershteĭn et al.	2012	[A polymorphism study of the CYP19 gene in endometrial cancer patients].	Not in English language
Holway et al.	2012	Somatic mutation of PTEN in vulvar cancer.	Not related to EC
Nakashima et al.	2012	Genetic alterations in the transforming growth factor receptor complex in sporadic endometrial carcinoma.	Not population based case-control study
Planck et al.	2012	Somatic frameshift alterations in mononucleotide repeat-containing genes in different tumor types from an HNPCC family with germline MSH2 mutation.	Not population based case-control study
Yokoyama et al.	2012	Expression of PTEN and PTEN pseudogene in endometrial carcinoma.	Not population based case-control study
Schmitz et al.	2012	p27 and cyclin D1 abnormalities in uterine papillary serous carcinoma.	Not population based case-control study
Schuur et al.	2012	Monoallelic amplification of estrogen receptor-alpha expression in breast cancer.	Not related to EC
Catasus et al.	2012	Frameshift mutations at coding mononucleotide repeat microsatellites in endometrial carcinoma with microsatellite instability.	Not population based case-control study
Sugimura et al.	2012	Mutation of the SRC gene in endometrial carcinoma.	Not population based case-control study
Safina et al.	2012	[Parameters of lipid metabolism and polymorphism of apolipoprotein aI and angiotensin-converting enzyme genes in patients with endometrial carcinoma].	Not in English language
Roy et al.	2012	Loss of IGF-II imprinting in endometrial tumors: overexpression in carcinosarcoma.	Not population based case-control study
Mutter et al.	2012	K-ras mutations appear in the premalignant phase of both microsatellite stable and unstable endometrial carcinogenesis.	Not population based case-control study
Bussaglia et al.	2012	PTEN mutations in endometrial carcinomas: a molecular and clinicopathologic analysis of 38 cases.	Not population based case-control study
Borg et al.	2012	Germline BRCA1 and HMLH1 mutations in a family with male and female breast carcinoma.	Not related to EC
Tsuda et al.	2012	The role of p16-cyclin d/CDK-pRb pathway in the tumorigenesis of endometrioid-type endometrial carcinoma.	Not population based case-control study
Yaginuma et al.	2012	Abnormal structure and expression of PTEN/MMAC1 gene in human uterine cancers.	Not population based case-control study
Gerdes et al.	2012	Analysis of beta-catenin gene mutations in pancreatic tumors.	Not related to EC
Esteller et al.	2012	Endometrial carcinoma in tamoxifen-treated breast cancer patient: clinicopathological, immunohistochemical, and genetic analysis.	Not related to EC
Pyatt et al.	2012	Polymorphic variation at the BAT-25 and BAT-26 loci in individuals of African origin. Implications for microsatellite instability testing.	Not related to EC
Nakashima et al.	2012	Alteration of p16 and p15 genes in human uterine tumours.	Not population based case-control study
Lambers et al.	2012	Bcl10 is not a target for frequent mutation in human carcinomas.	Not population based case-control study
Weber et al.	2012	Novel hMLH1 and hMSH2 germline mutations in African Americans with colorectal cancer.	Not related to EC
Saitoh et al.	2012	Analysis of Bcl-2, Bax and Survivin genes in uterine cancer.	Not population based case-control study
Zhou et al.	2012	Involvement of mutations in the DPC4 promoter in endometrial carcinoma development.	Not population based case-control study
Millar et al.	2012	Mismatch repair gene defects contribute to the genetic basis of double primary cancers of the colorectum and endometrium.	Not population based case-control study
Niwa et al.	2012	p53 overexpression and mutation in endometrial carcinoma: inverted relation with estrogen and progesterone receptor status.	Not population based case-control study
Yano et al.	2012	Molecular analysis of clonality in ovarian endometrial cysts.	Not population based case-control study
Esteller et al.	2012	Clinicopathologic features and genetic alterations in endometrioid carcinoma of the uterus with villoglandular differentiation.	Not population based case-control study
Kobayashi et al.	2012	Mutations of the beta-catenin gene in endometrial carcinomas.	Not population based case-control study
Milde-Langosch et al.	2012	P16/MTS1 and pRB expression in endometrial carcinomas.	Not population based case-control study
Froggatt et al.	2012	A common MSH2 mutation in English and North American HNPCC families: origin, phenotypic expression, and sex specific differences in colorectal cancer.	Not related to EC
Rantanen et al.	2012	p53 mutations and presence of HPV DNA do not correlate with radiosensitivity of gynecological cancer cell lines.	Not population based case-control study
Niederacher et al.	2012	Mutations and amplification of oncogenes in endometrial cancer.	Not population based case-control study
Semczuk et al.	2012	K-ras gene point mutations in human endometrial carcinomas: correlation with clinicopathological features and patients' outcome.	Not population based case-control study
Catasús et al.	2012	BAX somatic frameshift mutations in endometrioid adenocarcinomas of the endometrium: evidence for a tumor progression role in endometrial carcinomas with microsatellite instability.	Not population based case-control study
Lin et al.	2012	Loss of heterozygosity and mutational analysis of the PTEN/MMAC1 gene in synchronous endometrial and ovarian carcinomas.	Not population based case-control study
Iacopetta et al.	2012	Rapid and nonisotopic SSCP-based analysis of the BAT-26 mononucleotide repeat for identification of the replication error phenotype in human cancers.	Not related to EC
Sakamoto et al.	2012	Microsatellite instability and somatic mutations in endometrial carcinomas.	Not population based case-control study
Swisher et al.	2012	Analysis of MSH3 in endometrial cancers with defective DNA mismatch repair.	Not population based case-control study
Maxwell et al.	2012	Mutation of the PTEN tumor suppressor gene is not a feature of ovarian cancers.	Not related to EC
Nakahara et al.	2012	Mutational analysis of the PTEN/MMAC1 gene in non-Hodgkin's lymphoma.	Not related to EC
Rabczyński et al.	2012	[Stromal sarcoma of the uterine body in an 18-year old girl].	Not in English language
Okamura et al.	2012	Novel germline mutations of hMSH2 in a patient with hereditary nonpolyposis colorectal cancer (HNPCC) and in a patient with six primary cancers.	Not related to EC
Beckmann et al.	2012	[Tumor risk consultation for predisposed women from high risk cancer families].	Not in English language
Al-Jehani et al.	2012	Model for the molecular genetic diagnosis of endometrial cancer using K-ras mutation analysis.	Not population based case-control study
Thai et al.	2012	Mutations in the BRCA1-associated RING domain (BARD1) gene in primary breast, ovarian and uterine cancers.	Not population based case-control study
Ito et al.	2012	Correlations between p21 expression and clinicopathological findings, p53 gene and protein alterations, and survival in patients with endometrial carcinoma.	Not population based case-control study
Yaginuma et al.	2012	Relaxation of insulin-like growth factor-II gene imprinting in human gynecologic tumors.	Not population based case-control study
Esteller et al.	2012	The clinicopathological significance of K-RAS point mutation and gene amplification in endometrial cancer.	Not population based case-control study
Kim et al.	2012	Establishment and characterization of a highly tumorigenic human diploid endometrial cancer cell line.	Not population based case-control study
Liu et al.	2012	Mutational analysis of the BRCA1 tumor suppressor gene in endometrial carcinoma.	Not population based case-control study
Hatta et al.	2012	Mutational analysis of the hMSH2 gene in a wide variety of tumors.	Not population based case-control study
Lindahl et al.	2012	Endometrial carcinoma: results of primary surgery on FIGO stages Ia-Ic and predictive value of histopathological parameters.	Not population based case-control study
Wong et al.	2012	p16INK4 and p15INK4B alterations in primary gynecologic malignancy.	Not population based case-control study
Kataoka et al.	2012	Squamous cell carcinoma of the endometrium with human papillomavirus type 31 and without tumor suppressor gene p53 mutation.	Not population based case-control study
Kowalski et al.	2012	Mutational analysis of MLH1 and MSH2 in 25 prospectively-acquired RER+ endometrial cancers.	Not population based case-control study
Sasaki et al.	2012	Mutational analysis of the hMLH1 gene using an automated two-dimensional DNA typing system.	Not population based case-control study
Semczuk et al.	2012	Detection of K-ras mutations in cancerous lesions of human endometrium.	Not population based case-control study
Esteller et al.	2012	Detection of clonality and genetic alterations in endometrial pipelle biopsy and its surgical specimen counterpart.	Not population based case-control study
Lukas et al.	2012	WAF1/Cip1 gene polymorphism and expression in carcinomas of the breast, ovary, and endometrium.	Genotype data not present
Kihana et al.	2012	Allelic loss of chromosome 16q in endometrial cancer: correlation with poor prognosis of patients and less differentiated histology.	Not population based case-control study
Varras et al.	2012	ras gene mutations in human endometrial carcinoma.	Not population based case-control study
Assikis et al.	2012	Mutations of the estrogen receptor in endometrial carcinoma: evidence of an association with high tumor grade.	Not population based case-control study
Soong et al.	2012	Concordance between p53 protein overexpression and gene mutation in a large series of common human carcinomas.	Not population based case-control study
Bilimoria et al.	2012	An analysis of tamoxifen-stimulated human carcinomas for mutations in the AF-2 region of the estrogen receptor.	Not related to EC
Terry et al.	2012	Mutational analysis of the p21/WAF1/CIP1/SDI1 coding region in human tumor cell lines.	Not population based case-control study
Soong et al.	2012	Overexpression of p53 protein is an independent prognostic indicator in human endometrial carcinoma.	Not population based case-control study
Jiang et al.	2012	Microsatellite analysis of endometriosis reveals loss of heterozygosity at candidate ovarian tumor suppressor gene loci.	Not related to EC
Arlt et al.	2012	Frequent deletion of chromosome 1p sequences in an aggressive histologic subtype of endometrial cancer.	Not population based case-control study
Semczuk et al.	2012	[Gene K-ras mutation in cells of endometrial adenocarcinoma in women].	Not related to EC
Risinger et al.	2012	Molecular genetic evidence of the occurrence of breast cancer as an integral tumor in patients with the hereditary nonpolyposis colorectal carcinoma syndrome.	Not related to EC
Kupryjanczyk et al.	2012	Ovarian, peritoneal, and endometrial serous carcinoma: clonal origin of multifocal disease.	Not population based case-control study
Fujita et al.	2012	Application of clonal analysis. Differential diagnosis for synchronous primary ovarian and endometrial cancers and metastatic cancer.	Not population based case-control study
Bryan et al.	2012	Localization of an ovarian cancer tumor suppressor gene to a 0.5-cM region between D22S284 and CYP2D, on chromosome 22q.	Not population based case-control study
Arlt et al.	2012	Loss of heterozygosity of chromosome 3p sequences is an infrequent event in endometrial cancer.	Not population based case-control study
Kobayashi et al.	2012	Mutational analysis of mismatch repair genes, hMLH1 and hMSH2, in sporadic endometrial carcinomas with microsatellite instability.	Not population based case-control study
Lu et al.	2012	Mutations of the transforming growth factor-beta type II receptor gene and genomic instability in hereditary nonpolyposis colorectal cancer.	Not population based case-control study
Hatta et al.	2012	Alterations of the p16 (MTS1) gene in testicular, ovarian, and endometrial malignancies.	Not population based case-control study
Miyaki et al.	2012	Germ line mutations of hMSH2 and hMLH1 genes in Japanese families with hereditary nonpolyposis colorectal cancer (HNPCC): usefulness of DNA analysis for screening and diagnosis of HNPCC patients.	Not related to EC
Buller et al.	2012	Absence of significant germ line p53 mutations in ovarian cancer patients.	Not related to EC
Doherty et al.	2012	Analysis of clonality by polymerase chain reaction for phosphoglycerate kinase-1. Heteroduplex generator.	Not related to EC
Jeffers et al.	2012	p53 immunoreactivity and mutation of the p53 gene in smooth muscle tumours of the uterine corpus.	Not population based case-control study
Peiffer et al.	2012	Low frequency of CDKN2 mutation in endometrial carcinomas.	Not population based case-control study
Kihana et al.	2012	Mutation and allelic loss of the p53 gene in endometrial carcinoma. Incidence and outcome in 92 surgical patients.	Not population based case-control study
Tsuda et al.	2012	Frequent occurrence of c-Ki-ras gene mutations in well differentiated endometrial adenocarcinoma showing infiltrative local growth with fibrosing stromal response.	Not population based case-control study
Kohler et al.	2012	Mutational analysis of the estrogen-receptor gene in endometrial carcinoma.	Not population based case-control study
Murase et al.	2012	Rare occurrence of p53 and ras gene mutations in preneoplastic and neoplastic mouse endometrial lesions induced by N-methyl-N-nitrosourea and 17 beta-estradiol.	Not population based case-control study
Peiffer et al.	2012	Allelic loss of sequences from the long arm of chromosome 10 and replication errors in endometrial cancers.	Not population based case-control study
Enomoto et al.	2012	Loss of expression and loss of heterozygosity in the DCC gene in neoplasms of the human female reproductive tract.	Not population based case-control study
Enomoto et al.	2012	Alteration of the p53 tumor suppressor gene and activation of c-K-ras-2 protooncogene in endometrial adenocarcinoma from Colorado.	Not population based case-control study
Kelloff et al.	2012	Strategies for phase II cancer chemoprevention trials: cervix, endometrium, and ovary.	Not population based case-control study
Horvath et al.	2012	Protein expression of p53 and Rb suppressor genes during the first passages of human endometrial adenocarcinomas heterotransplanted into nude mice.	Not population based case-control study
Niwa et al.	2012	Alteration of p53 gene in ovarian carcinoma: clinicopathological correlation and prognostic significance.	Not population based case-control study
Inoue et al.	2012	Immunohistochemical analysis of p53 in gynecologic tumors.	Not population based case-control study
Sawairiitoh et al.	2012	Different patterns of p53 gene-mutations in endometrial carcinomas and endometrioid carcinomas of the ovary.	Not population based case-control study
Wachtel et al.	2012	Identification of p53 mutations in endometrial adenocarcinoma by polymerase chain reaction-single-strand conformation polymorphism.	Not population based case-control study
Schneider et al.	2012	P-glycoprotein, HER-2/neu, and mutant p53 expression in human gynecologic tumors.	Not population based case-control study
Risinger et al.	2012	Mutations of the E-cadherin gene in human gynecologic cancers.	Not population based case-control study
Merlo et al.	2012	Frequent microsatellite instability in primary small cell lung cancer.	Not related to EC
Aguiari et al.	2012	Loss of heterozygosity in ovarian cancer: detection by PCR and microsatellite polymorphism.	Not related to EC
Jones et al.	2012	Allelotype of uterine cancer by analysis of RFLP and microsatellite polymorphisms: frequent loss of heterozygosity on chromosome arms 3p, 9q, 10q, and 17p.	Not related to EC
Liu et al.	2012	Mutation and overexpression of the p53 tumor suppressor gene frequently occurs in uterine and ovarian sarcomas.	Not related to EC
Schneider et al.	2012	Identification of p53 mutations by means of single strand conformation polymorphism analysis in gynaecological tumours: comparison with the results of immunohistochemistry.	Not population based case-control study
Smith et al.	2012	Predisposing genes in breast and ovarian cancer: an overview.	Not related to EC
Kohler et al.	2012	Mutation of the p53 tumor-suppressor gene is not a feature of endometrial hyperplasias.	Not population based case-control study
Ohno et al.	2012	Presence of gonadotropin-releasing hormone and its messenger ribonucleic acid in human ovarian epithelial carcinoma.	Not related to EC
Gruis et al.	2012	PCR-based microsatellite polymorphisms in the detection of loss of heterozygosity in fresh and archival tumour tissue.	Not related to EC
Polishchuk et al.	2012	[Polymorphism of the C-band segments of chromosomes 1, 9 and 16 in the peripheral blood lymphocytes of patients with endometrial cancer].	Not in English language
Fujimoto et al.	2012	[Point mutation of ras oncogene in endometrial carcinoma].	Not in English language
Mittanck et al.	2012	Detection of a restriction fragment-length polymorphism in human endometrial carcinoma DNA with an alpha-tubulin cDNA probe.	Not population based case-control study
Enomoto et al.	2012	Alterations of the p53 tumor suppressor gene and its association with activation of the c-K-ras-2 protooncogene in premalignant and malignant lesions of the human uterine endometrium.	Not population based case-control study
Honda et al.	2012	Involvement of p53 gene mutations in human endometrial carcinomas.	Not population based case-control study
Enomoto et al.	2012	Alterations of the Rb gene and its association with Ki-ras activation and p53 inactivation in endometrial adenocarcinoma.	Not population based case-control study
Naito et al.	2012	Detection of p53 gene mutations in human ovarian and endometrial cancers by polymerase chain reaction-single strand conformation polymorphism analysis.	Not population based case-control study
Jones et al.	2012	Deletion mapping of chromosome 3p in female genital tract malignancies using microsatellite polymorphisms.	Not population based case-control study
Okamoto et al.	2012	Allelic loss on chromosome 17p and p53 mutations in human endometrial carcinoma of the uterus.	Not population based case-control study
Natali et al.	2012	Selective changes in expression of HLA class I polymorphic determinants in human solid tumors.	Not population based case-control study
Tsavaler et al.	2012	Pst I restriction fragment length polymorphism of the human placental alkaline phosphatase gene in normal placentae and tumors.	Not related to EC
Harada et al.	2012	[Scanning electron microscopic studies on the cell surface and cell synchronized culture of human endometrial adenocarcinoma (HEC-1) cells].	Not in English language
Wittliff et al.	2012	Molecular basis of endocrine-responsive cancers.	Not population based case-control study
Shahabi et al.	2012	HPLC analysis of estrogen receptor by a multidimensional approach.	Not related to EC
Miggiano et al.	2012	Biochemical properties of alkaline phosphatase from endometrial cancer cells.	Not population based case-control study
Stenbäck et al.	2012	Endometrioid ovarian tumors: morphology and relation to other endometrial conditions.	Not population based case-control study
Brinkmann et al.	2012	A molecular genetic and statistical approach for the diagnosis of dual-site cancers	Not population based case-control study
Yang et al.	2012	Reevaluating the safety of fertility-sparing hormonal therapy for early endometrial cancer	Not population based case-control study
Bossuyt et al.	2012	Cancerous 'floater': a lesson learned about tissue identity testing, endometrial cancer and microsatellite instability	Not population based case-control study
Lai et al.	2012	Analysis of the candidate 8p21 tumour suppressor, BNIP3L, in breast and ovarian cancer	Not related to EC
Alves et al.	2012	Identification of a 0.4 Kb deletion region in 10q26 associated with endometrial carcinoma	Not population based case-control study
Liang et al.	2012	Endometrial glandular dysplasia: a putative precursor lesion of uterine papillary serous carcinoma. Part II: molecular features	Not related to EC
Maxwell et al.	2012	Racial disparity in the frequency of PTEN mutations, but not microsatellite instability, in advanced endometrial cancers	Not population based case-control study
Shenson et al.	2012	Loss of heterozygosity and genomic instability in synchronous endometrioid tumors of the ovary and endometrium	Not population based case-control study
Maxwell et al.	2012	Favorable survival associated with microsatellite instability in endometrioid endometrial cancers	Not population based case-control study
Rubin et al.	2012	10q23.3 loss of heterozygosity is higher in lymph node-positive (pT2-3,N+) versus lymph node-negative (pT2-3,N0) prostate cancer	Not related to EC
Lam et al.	2012	[Case report of EPPER Syndrome (eosinophilic polymorphic pruritic eruption associated with radiotherapy) in a patient treated against endometrial cancer]	Not in English language
Singh et al.	2012	Sporadic breast cancers exhibit loss of heterozygosity on chromosome segment 10q23 close to the Cowden disease locus	Not related to EC
Sasaki et al.	2012	Frequent genotype changes at -308 of the human tumor necrosis factor-alpha promoter region in human uterine endometrial cancer	Not population based case-control study
Cappellen et al.	2012	Frequent loss of heterozygosity on chromosome 10q in muscle-invasive transitional cell carcinomas of the bladder	Not related to EC
Enomoto et al.	2012	Analysis of clonality by amplification of short tandem repeats. Carcinomas of the female reproductive tract	Not single nucleotide polymorphism
Søreide et al.	2012	Molecular testing for microsatellite instability and DNA mismatch repair defects in hereditary and sporadic colorectal cancers--ready for prime time?	Not related to EC
Shroyer et al.	2012	Analysis of clonality in archival tissues by polymerase chain reaction amplification of PGK-1	Not population based case-control study
Ju et al.	2012	Loss of hMLH1 expression is associated with less aggressive clinicopathological features in sporadic endometrioid endometrial adenocarcinoma	Not population based case-control study
Lomakina et al.	2012	[Submicroscopic characteristics of argyrophilic-cell adenocarcinoma of the endometrium]	Not in English language
Takle et al.	2012	Deletion mapping implicates two tumor suppressor genes on chromosome 8p in the development of bladder cancer	Not related to EC
Tritz et al.	2012	Loss of heterozygosity in usual and special variant carcinomas of the endometrium	Not population based case-control study
Sasaki et al.	2012	The expansion of the CAG repeat in exon 1 of the human androgen receptor gene is associated with uterine endometrial carcinoma	Not population based case-control study
Horn et al.	2012	[Gestational trophoblastic disease. Non-villous forms of gestational trophoblastic disease]	Not in English language
Yoshizaki et al.	2012	Frequent inactivation of RUNX3 in endometrial carcinoma	Not population based case-control study
Yeh et al.	2012	Abnormal expression of period 1 (PER1) in endometrial carcinoma	Not population based case-control study
Abeln et al.	2012	Molecular genetic evidence for the conversion hypothesis of the origin of malignant mixed müllerian tumours	Not population based case-control study
Szewczuk et al.	2012	Allelic loss at TP53 in metastatic human endometrial carcinomas	Not population based case-control study
Koutsounas et al.	2012	Pregnane X receptor and human malignancy	Not population based case-control study
Lax et al.	2012	[Mesenchymal uterine tumors. Stromal tumors and other rare mesenchymal neoplasms]	Not in English language
Tinelli et al.	2012	Hormonal carcinogenesis and socio-biological development factors in endometrial cancer: a clinical review	Review
Joseph et al.	2012	Endometriosis Knowledgebase: a gene-based resource on endometriosis	Not population based case-control study
Horn et al.	2012	Hormone replacement therapy (HRT) and endometrial morphology under consideration of the different molecular pathways in endometrial carcinogenesis	Not population based case-control study
Fujino et al.	2012	Allelotype of endometrial carcinoma	Not population based case-control study
Paszkiewicz-Gadek et al.	2012	Biosynthesis of MUC1 mucin in human endometrial adenocarcinoma is modulated by estradiol and tamoxifen	Not population based case-control study
Liu et al.	2012	Clinical experience of uterine tumors resembling ovarian sex cord tumors: a clinicopathological analysis of 6 cases	Not population based case-control study
Korch et al.	2012	DNA profiling analysis of endometrial and ovarian cell lines reveals misidentification, redundancy and contamination	Not related to EC
Konopka et al.	2012	Molecular genetic defects in endometrial carcinomas: microsatellite instability, PTEN and beta-catenin (CTNNB1) genes mutations	Not population based case-control study
Sakamoto et al.	2012	Mechanisms of Cables 1 gene inactivation in human ovarian cancer development	Not related to EC
Shtyren et al.	2012	[Endometrial polyp transformed into carcinosarcoma]	Not in English language
Torrisi et al.	2012	Cytological patterns of primary malignant uterine fibrous histiocytoma. A case report	Not related to EC
Borghi et al.	2012	Biomolecular basis related to inflammation in the pathogenesis of endometrial cancer	Not population based case-control study
Illuzzi et al.	2012	Functional assessment of population and tumor-associated APE1 protein variants	Not related to EC
Santamaria et al.	2012	MicroRNA and gynecological reproductive diseases	Not population based case-control study
Gurin et al.	2012	Causes and consequences of microsatellite instability in endometrial carcinoma	Not population based case-control study
Green et al.	2012	Economic evaluation of using a genetic test to direct breast cancer chemoprevention in white women with a previous breast biopsy	Not related to EC
Johannsdottir et al.	2012	The effect of mismatch repair deficiency on tumourigenesis; microsatellite instability affecting genes containing short repeated sequences	Not population based case-control study
Dovrat et al.	2012	Mutational analysis of hMsh6 in Israeli HNPCC and HNPCC-like families	Not related to EC
Shai et al.	2012	Genetics of endometrial cancer	Not population based case-control study
Gatti et al.	2012	Genetic linkage analysis in a high-risk cancer family: HLA and 24 other markers	Not population based case-control study
Peterlongo et al.	2012	MSH6 germline mutations are rare in colorectal cancer families	Not related to EC
Jiricny et al.	2012	Mismatch repair defects in cancer	Not population based case-control study
Figer et al.	2012	Mutational analysis of the hMSH6 gene in familial and early-onset colorectal and endometrial cancer in Israeli patients	Not population based case-control study
Moinfar et al.	2012	Allelic imbalances in endometrial stromal neoplasms: frequent genetic alterations in the nontumorous normal-appearing endometrial and myometrial tissues	Not population based case-control study
Makrydimas et al.	2012	CD44 family and gynaecological cancer	Not population based case-control study
Jimbo et al.	2012	Evidence for monoclonal expansion of epithelial cells in ovarian endometrial cysts	Not related to EC
Ollikainen et al.	2012	Mechanisms of inactivation of MLH1 in hereditary nonpolyposis colorectal carcinoma: a novel approach	Not related to EC
Woerner et al.	2012	Detection of coding microsatellite frameshift mutations in DNA mismatch repair-deficient mouse intestinal tumors	Not related to EC
Niederacher et al.	2012	Loss of heterozygosity of BRCA1, TP53 and TCRD markers analysed in sporadic endometrial cancer	Not population based case-control study
Yardy et al.	2012	Mutations in the AXIN1 gene in advanced prostate cancer	Not related to EC
Hung et al.	2012	Hodgkin's disease of the endometrium	Not related to EC
Helman et al.	2012	Somatic retrotransposition in human cancer revealed by whole-genome and exome sequencing	Not population based case-control study
Pereira et al.	2012	What is the influence of cyclooxygenase-2 on postmenopausal endometrial polyps?	Not related to EC
Brandon et al.	2012	Mitochondrial mutations in cancer	Not population based case-control study
Gaillot et al.	2012	[Lymphoma-like lesions of the endometrium]	Not in English language
Basil et al.	2012	Mutational analysis of the PMS2 gene in sporadic endometrial cancers with microsatellite instability	Not population based case-control study
Bieglmayer et al.	2012	MCA, a monoclonal-antibody-defined breast-tumor-associated antigen and its relation to CA 15.3	Not related to EC
Salvesen et al.	2012	Low frequency of BRAF and CDKN2A mutations in endometrial cancer	Not population based case-control study
Stulp et al.	2012	First report of a de novo germline mutation in the MLH1 gene	Not related to EC
Hu et al.	2012	Functional study of one nucleotide mutation in pri-miR-125a coding region which related to recurrent pregnancy loss	Not related to EC
Goetz et al.	2012	Genetic polymorphisms of CYP2D6*10 and CYP2C19*2, *3 are not associated with prognosis, endometrial thickness, or bone mineral density in Japanese breast cancer patients treated with adjuvant tamoxifen	Not related to EC
Cassia et al.	2012	Cyclin E gene (CCNE) amplification and hCDC4 mutations in endometrial carcinoma	Not population based case-control study
Liu et al.	2012	DGGE screening of mutations in mismatch repair genes (hMSH2 and hMLH1) in 34 Swedish families with colorectal cancer	Not related to EC
Barnetson et al.	2012	Germline mutation prevalence in the base excision repair gene, MYH, in patients with endometrial cancer	Not population based case-control study
Zighelboim et al.	2012	DICER1 expression and outcomes in endometrioid endometrial adenocarcinoma	Not population based case-control study
Rižner et al.	2012	The Important Roles of Steroid Sulfatase and Sulfotransferases in Gynecological Diseases	Not population based case-control study
Dörk et al.	2012	Genetic Susceptibility to Endometrial Cancer: Risk Factors and Clinical Management	Not population based case-control study
Bolton et al.	2012	A polymorphic repeat in the IGF1 promoter influences the risk of endometrial cancer	Not population based case-control study
Hirshfield et al.	2012	Germline mutations and polymorphisms in the origins of cancers in women	Not population based case-control study
Rebbani et al.	2012	MDM2 285G>C and 344T>A gene variants and their association with hepatocellular carcinoma: a Moroccan case-control study	Not related to EC
Rye et al.	2012	Immunohistochemical expression of tumour-associated glycoprotein and polymorphic epithelial mucin in the human endometrium during the menstrual cycle	Not related to EC
Beruchashvili et al.	2012	Morphological peculiarities of endometrium in chronic endometritis associated with bacterial vaginosis	Not related to EC
Retraction	2012	Retraction: CYP1B1 Gene Polymorphisms Have Higher Risk for Endometrial Cancer, and Positive Correlations with Estrogen Receptor α and Estrogen Receptor β Expressions	Retraction
Thibaudeau et al.	2012	Characterization of common UGT1A8, UGT1A9, and UGT2B7 variants with different capacities to inactivate mutagenic 4-hydroxylated metabolites of estradiol and estrone	Not related to EC
Yin et al.	2012	Is There Any Association between Glutathione S-transferases M1 and Glutathione S-transferases T1 Gene Polymorphisms and Endometrial Cancer Risk? A Meta-analysis	Meta-analysis
Govatati et al.	2012	Mutations in the PTEN tumor gene and risk of endometriosis: a case-control study	Not related to EC
Huber et al.	2012	Preventive oncology in the postmenopausal woman	Not population based case-control study
Gao et al.	2012	HNRNPCL1, PRAMEF1, CFAP74, and DFFB: Common Potential Biomarkers for Sporadic and Suspected Lynch Syndrome Endometrial Cancer	Not population based case-control study
Wu et al.	2012	Resolution of clonal origins for endometriotic lesions using laser capture microdissection and the human androgen receptor (HUMARA) assay	Not related to EC
Han et al.	2012	The dynamics of nuclear receptors and nuclear receptor coregulators in the pathogenesis of endometriosis	Not related to EC
Bischoff et al.	2012	Somatic DNA alterations in endometriosis: high frequency of chromosome 17 and p53 loss in late-stage endometriosis	Not related to EC
Sridar et al.	2012	Bioactivation of the cancer chemopreventive agent tamoxifen to quinone methides by cytochrome P4502B6 and identification of the modified residue on the apoprotein	Not related to EC
