# Supplementary material for: Meta-Analysis of 49 SNPs Covering 25,446 Cases and 41,106 Controls Identifies Polymorphisms in Hormone Regulation and DNA Repair Genes Associated with Increased Endometrial Cancer Risk
Source: Genes (Basel). 2023 Mar 17;14(3):741. doi: 10.3390/genes14030741 (PMC10048726; doi:10.3390/genes14030741)
Supplement: Supplementary file 1 [file genes-14-00741-s001.zip › Table_S2.xlsx]

## Sheet: Table_S2
Table S2. Characteristics of the studies included in the meta-analysis
First author	Year of publication	Country	RSID	Location	Gene	Cases	Controls	Genotyping technique
Esteller et al.	1997	Spain	rs1042522	Missense Variant	TP53	80	60	PCR-RFLP
Esteller et al.	1997	Spain	rs1801133	Missense Variant	MTHFR	80	60	PCR-RFLP
Hachiya et al.	1999	Japan	rs1801270	Missense Variant	CDKN1A	54	55	PCR
Weiderpass et al.	2000	Sweden	rs2234693	Intron Variant	ESR1	138	197	PCR-RFLP
Weiderpass et al.	2000	Sweden	rs9340799	Intron Variant	ESR1	138	197	PCR-RFLP
Nishioka et al.	2000	Japan	rs1799750	2KB Upstream Variant	MMP1	100	150	PCR
Haiman_NHS et al.	2001	USA	rs743572	5 Prime UTR Variant	CYP17A1	184	554	-
Berstei et al.	2002	Russia	rs743572	5 Prime UTR Variant	CYP17A1	114	182	PCR
Sasaki et al.	2002	Japan	rs1801132	Synonymous Variant	ESR1	113	200	PCR
Iwamoto et al.	2003	Japan	rs2234693	Intron Variant	ESR1	92	65	PCR-RFLP
Iwamoto et al.	2003	Japan	rs9340799	Intron Variant	ESR1	92	65	PCR-RFLP
McGrath et al.	2004	USA	rs1056836	Missense Variant	CYP1B1	219	655	PCR-RFLP
McGrath et al.	2004	USA	rs1800440	Missense Variant	CYP1B1	218	658	PCR-RFLP
McGrath et al.	2004	USA	rs4680	Missense Variant	COMT	215	641	PCR-RFLP
Sugawara et al.	2003	Japan	rs4646903	500B Downstream Variant	CYP1A1	33	31	PCR
Han et al.	2004	USA	rs3218536	Missense Variant	XRCC2	217	659	TaqMan
Han et al.	2004	USA	rs861539	Missense Variant	XRCC3	220	665	TaqMan
Setiawan et al.	2004	USA	rs605059	Missense Variant	HSD17B1	219	664	TaqMan
Berstein et al.	2004	Russia	rs743572	5 Prime UTR Variant	CYP17A1	165	188	PCR
Paynter_NHS et al.	2004	USA	rs1801131	Missense Variant	MTHFR	219	665	-
Paynter_NHS et al.	2004	USA	rs1801133	Missense Variant	MTHFR	218	663	-
Rylander-Rudqvist et al.	2004	Sweden	rs1800440	Missense Variant	CYP1B1	668	1378	-
Rylander-Rudqvist et al.	2004	Sweden	rs1056836	Missense Variant	CYP1B1	665	1380	-
Agorastos et al.	2004	Greece	rs1042522	Missense Variant	TP53	56	30	PCR
Niw et al.	2005	Japan	rs1042522	Missense Variant	TP53	114	442	PCR
Doherty et al.	2005	USA	rs4646903	500B Downstream Variant	CYP1A1	371	420	PCR-RFLP
Doherty et al.	2005	USA	rs762551	Intron Variant	CYP1A2	371	420	PCR-RFLP
Doherty et al.	2005	USA	rs1056836	Missense Variant	CYP1B1	371	420	PCR-RFLP
Doherty et al.	2005	USA	rs4680	Missense Variant	COMT	371	420	PCR-RFLP
Paynter et al.	2005	USA	rs10046	3 Prime UTR Variant	CYP19A1	220	664	TaqMan
Paynter et al.	2005	USA	rs4775936	Intron Variant	CYP19A1	220	664	TaqMan
Chan et al.	2005	China	rs1695	Missense Variant	GSTP1	180	200	PCR-RFLP
Kang et al.	2005	Republic of Korea	rs9344	Synonymous Variant	CCND1	77	154	PCR
Ueda et al.	2006	Japan	rs1042522	Missense Variant	TP53	108	95	PCR-RFLP
Weiss et al.	2005	USA	rs1799793	Missense Variant	ERCC2	371	420	PCR-RFLP
Weiss et al.	2005	USA	rs2228000	Missense Variant	XPC	371	420	PCR-RFLP
Weiss et al.	2005	USA	rs2228001	Missense Variant	XPC	371	420	PCR-RFLP
Weiss et al.	2005	USA	rs1800975	Non Coding Transcript Variant	XPA	371	420	PCR-RFLP
Ueda et al	2006	Japan	rs1800682	Intron Variant	FAS	108	95	PCR-RFLP
M. ABAN et al.	2006	Turkey	rs743572	5 Prime UTR Variant	CYP17A1	57	35	PCR
Han_NHS et al.	2006	USA	rs12917	Missense Variant	MGMT	434	1085	TaqMan
Beiner et al.	2006	Canada	rs1800734	2KB Upstream Variant	MLH1	654	764	PCR
Sugimoto et al.	2006	Japan	rs1799750	2KB Upstream Variant	MMP1	107	213	PCR
Walsh et al.	2007	USA	rs2279744	Intron Variant	MDM2	73	79	PCR-RFLP
Tao et al.	2006	China	rs10012	Missense Variant	CYP1B1	1038	1031	TaqMan
Tao et al.	2006	China	rs1056836	Missense Variant	CYP1B1	1037	1034	TaqMan
Tao et al.	2006	China	rs4680	Missense Variant	COMT	1031	1026	TaqMan
Xu et al.	2007	China	rs1801131	Missense Variant	MTHFR	1036	1019	TaqMan and PCR
Xu et al.	2007	China	rs1801133	Missense Variant	MTHFR	1029	1016	TaqMan and PCR
Dai et al.	2007	China	rs605059	Missense Variant	HSD17B1	1031	1019	TaqMan and PCR
McGrath et al.	2007	USA	rs4646903	500B Downstream Variant	CYP1A1	406	1008	PCR
Hirata et al.	2008	USA	rs3736599	5 Prime UTR Variant	SULT1E1	150	165	PCR-RFLP
Hirata et al.	2008	USA	rs743572	5 Prime UTR Variant	CYP17A1	150	165	PCR-RFLP
Hirata et al.	2008	USA	rs4646903	500B Downstream Variant	CYP1A1	150	165	PCR-RFLP
Hirata et al.	2008	USA	rs762551	Intron Variant	CYP1A2	150	165	PCR-RFLP
Hirata et al.	2008	USA	rs1042028	Missense Variant	SULT1A1	150	165	PCR-RFLP
Hirata et al.	2008	USA	rs1056836	Missense Variant	CYP1B1	150	165	PCR-RFLP
Hirata et al.	2008	USA	rs4680	Missense Variant	COMT	150	165	PCR-RFLP
Hirata et al.	2008	USA	rs4680	Missense Variant	COMT	150	165	PCR-RFLP
Terry_NHS et al.	2008	USA	rs2279744	Intron Variant	MDM2	516	1316	PCR
Olson et al.	2008	USA	rs743572	5 Prime UTR Variant	CYP17A1	417	400	PCR
Gulyaeva et al.	2008	Russia	rs762551	Intron Variant	CYP1A2	166	180	PCR-RFLP
Gulyaeva et al.	2008	Russia	rs1042028	Missense Variant	SULT1A1	162	180	PCR-RFLP
McGrath_NHS et al.	2008	USA	rs1219648	Intron Variant	FGFR2	522	1216	5′ nuclease assay (Taqman)
McGrath_WHS et al.	2008	USA	rs1219648	Intron Variant	FGFR2	128	365	5′ nuclease assay (Taqman)
McGrath_NHS et al.	2008	USA	rs13281615	Intron Variant	CASC8	524	1214	5′ nuclease assay (Taqman)
McGrath_WHS et al.	2008	USA	rs13281615	Intron Variant	CASC8	126	371	5′ nuclease assay (Taqman)
McGrath_NHS et al.	2008	USA	rs3817198	Intron Variant	LSP1	519	1205	5′ nuclease assay (Taqman)
McGrath_WHS et al.	2008	USA	rs3817198	Intron Variant	LSP1	127	373	5′ nuclease assay (Taqman)
Ashton et al.	2008	Australia	rs9344	Synonymous Variant	CCND1	191	290	PCR
Wedrén et al.	2008	Sweden	rs2234693	Intron Variant	ESR1	662	1368	PCR
Wedrén et al.	2008	Sweden	rs9340799	Intron Variant	ESR1	662	1368	PCR
Wedrén et al.	2008	Sweden	rs1801132	Synonymous Variant	ESR1	662	1368	PCR
Ashton et al.	2009	Australia	rs2279744	Intron Variant	MDM2	191	291	PCR-RFLP
Ashton et al.	2009	Australia	rs1042522	Missense Variant	TP53	191	290	PCR-RFLP
Zubor et al.	2009	Slovak Republic	rs1042522	Missense Variant	TP53	121	330	PCR
Ueda et al.	2009	Japan	rs2279744	Intron Variant	MDM2	119	108	PCR
Xu et al.	2009	China	rs11224561	Non Coding Transcript Variant	PGR	1032	1013	TaqMan and PCR
Xu et al.	2009	China	rs471767	Non Coding Transcript Variant	PGR	1035	1017	TaqMan and PCR
Ashton et al.	2009	Australia	rs2234693	Intron Variant	ESR1	191	290	TaqMan and PCR
Ashton et al.	2009	Australia	rs9340799	Intron Variant	ESR1	190	290	TaqMan and PCR
Nunobiki et al.	2009	Japan	rs2279744	Intron Variant	MDM2	102	95	PCR
Nunobiki et al.	2009	Japan	rs1042522	Missense Variant	TP53	102	95	PCR
Ghasem et al.	2010	Iran	rs1042522	Missense Variant	TP53	30	32	PCR
Ashton et al.	2010	Australia	rs10895068	5 Prime UTR Variant	PGR	191	289	TaqMan and PCR
Ashton et al.	2010	Australia	rs3736599	5 Prime UTR Variant	SULT1E1	191	291	TaqMan and PCR
Ashton et al.	2010	Australia	rs743572	5 Prime UTR Variant	CYP17A1	190	280	TaqMan and PCR
Ashton et al.	2010	Australia	rs4646903	500B Downstream Variant	CYP1A1	191	287	TaqMan and PCR
Ashton et al.	2010	Australia	rs762551	Intron Variant	CYP1A2	191	291	TaqMan and PCR
Ashton et al.	2010	Australia	rs10012	Missense Variant	CYP1B1	191	276	TaqMan and PCR
Ashton et al.	2010	Australia	rs1056836	Missense Variant	CYP1B1	191	290	TaqMan and PCR
Ashton et al.	2010	Australia	rs1695	Missense Variant	GSTP1	191	290	TaqMan and PCR
Ashton et al.	2010	Australia	rs1800440	Missense Variant	CYP1B1	191	288	TaqMan and PCR
Ashton et al.	2010	Australia	rs4680	Missense Variant	COMT	191	290	TaqMan and PCR
Ashton et al.	2010	Australia	rs605059	Missense Variant	HSD17B1	191	290	TaqMan and PCR
Lee_SEER et al.	2010	USA	rs10895068	5 Prime UTR Variant	PGR	578	1901	-
Krupa et al.	2011	Poland	rs1801320	Intron Variant	RAD51	30	30	PCR
Krupa et al.	2011	Poland	rs1052133	Missense Variant	OGG1	30	30	PCR
Lacey Jr. et al.	2011	Poland	rs6443624	Intron Variant	PIK3CA	417	407	iSelect bead chip
O’Mara_ANECS et al.	2011	Australia	rs10895068	5 Prime UTR Variant	PGR	1213	1348	Sequenom iPLEX
O’Mara_ANECS et al.	2011	Australia	rs471767	Non Coding Transcript Variant	PGR	1182	992	Sequenom iPLEX
O’Mara_ANECS et al.	2011	Australia	rs11224561	Non Coding Transcript Variant	PGR	1188	997	Sequenom iPLEX
O’Mara_SEARCH et al.	2011	UK	rs10895068	5 Prime UTR Variant	PGR	1089	1515	TaqMan
O’Mara_WISE et al.	2011	USA	rs10895068	5 Prime UTR Variant	PGR	455	1610	PCR-RFLP
O’Mara_LES et al.	2011	Belgium	rs471767	Non Coding Transcript Variant	PGR	204	1095	Sequenom iPLEX
O’Mara_LES et al.	2011	Belgium	rs11224561	Non Coding Transcript Variant	PGR	205	648	Sequenom iPLEX
Doherty et al.	2011	USA	rs17655	Missense Variant	ERCC5	714	703	TaqMan
Doherty et al.	2011	USA	rs1799793	Missense Variant	ERCC2	716	721	TaqMan
Doherty et al.	2011	USA	rs2228000	Missense Variant	XPC	717	723	TaqMan
Doherty et al.	2011	USA	rs2228001	Missense Variant	XPC	703	714	TaqMan
Doherty et al.	2011	USA	rs1800975	Non Coding Transcript Variant	XPA	703	714	TaqMan and PCR
Su et al.	2011	Taiwan	rs1799889	2KB Upstream Variant	SERPINE1	134	302	PCR-RFLP
O’Mara_ANECS et al.	2011	Australia	rs12917	Missense Variant	MGMT	1173	1099	Sequenom iPLEX
O’Mara_PECS et al.	2011	Poland	rs12917	Missense Variant	MGMT	397	406	MassARRAY and Illumina iSelect Custom BeadChip
O’Mara_ANECS et al.	2011	Australia	rs2308321	Missense Variant	MGMT	1170	1091	Sequenom MassARRAY
O’Mara_ANECS et al.	2011	Australia	rs8135424	Intron Variant	CHEK2	1200	1090	Sequenom MassARRAY
O’Mara_PECS et al.	2011	Poland	rs2308321	Missense Variant	MGMT	397	406	Illumina iSelect Custom BeadChip
O’Mara_PECS et al.	2011	Poland	rs8135424	Intron Variant	CHEK2	382	378	Illumina iSelect Custom BeadChip
Romanowicz-Makowska et al.	2011	Poland	rs1052133	Missense Variant	OGG1	150	150	PCR-RFLP
Romanowicz-Makowska et al.	2011	Poland	rs25487	Missense Variant	XRCC1	150	150	PCR-RFLP
Gilabert-Estellés et al.	2012	Spain	rs1799889	2KB Upstream Variant	SERPINE1	212	211	PCR
Smolarz et al.	2011	Poland	rs1801320	Intron Variant	RAD51	240	240	PCR-RFLP
Smolarz et al.	2011	Poland	rs1801321	Intron Variant	RAD51	240	240	PCR-RFLP
Knappskog_Haukeland et al.	2012	Norway	rs2279744	Intron Variant	MDM2	910	2465	PCR
Knappskog_MoMaTEC et al.	2012	Multiple	rs2279744	Intron Variant	MDM2	472	2465	-
Wang et al.	2012	USA	rs6443624	Intron Variant	PIK3CA	114	227	Sequenom
Cincin et al.	2012	Turkey	rs1052133	Missense Variant	OGG1	104	158	PCR-RFLP
Cincin et al.	2012	Turkey	rs1130409	Missense Variant	APEX1	104	158	PCR-RFLP
Cincin et al.	2012	Turkey	rs17655	Missense Variant	ERCC5	104	158	PCR-RFLP
Cincin et al.	2012	Turkey	rs861539	Missense Variant	XRCC3	104	158	PCR-RFLP
Romanowicz-Makowska et al.	2012	Poland	rs1801320	Intron Variant	RAD51	230	236	PCR-RFLP
Romanowicz-Makowska et al.	2012	Poland	rs3218536	Missense Variant	XRCC2	230	236	PCR-RFLP
Romanowicz-Makowska et al.	2012	Poland	rs861539	Missense Variant	XRCC3	230	236	PCR-RFLP
Sobczuk et al.	2012	Poland	rs1052133	Missense Variant	OGG1	94	114	PCR-RFLP
Sobczuk et al.	2012	Poland	rs25487	Missense Variant	XRCC1	94	114	PCR-RFLP
Correa-Noronha et al.	2012	Brazil	rs1799752	Intron Variant	ACE	74	228	PCR
Lundin et al.	2012	USA	rs10046	3 Prime UTR Variant	CYP19A1	391	709	TaqMan and PCR
Lundin et al.	2012	USA	rs2234693	Intron Variant	ESR1	391	709	TaqMan and PCR
Lundin et al.	2012	USA	rs4775936	Intron Variant	CYP19A1	391	709	TaqMan and PCR
Lundin et al.	2012	USA	rs1056836	Missense Variant	CYP1B1	391	704	TaqMan and PCR
Zajac et al.	2012	Poland	rs2279744	Intron Variant	MDM2	152	100	PCR-RFLP
Ozerkan et al.	2013	Turkey	rs1695	Missense Variant	GSTP1	53	67	PCR-RFLP
Yoneda et al.	2013	Japan	rs2234693	Intron Variant	ESR1	125	200	PCR-RFLP
Yoneda et al.	2013	Japan	rs2279744	Intron Variant	MDM2	125	200	PCR-RFLP
Yoneda et al.	2013	Japan	rs9340799	Intron Variant	ESR1	125	200	PCR-RFLP
Yoneda et al.	2013	Japan	rs1042522	Missense Variant	TP53	125	200	PCR-RFLP
Yoneda et al.	2013	Japan	rs1801270	Missense Variant	CDKN1A	125	200	PCR-RFLP
Hosono et al.	2013	Japan	rs1052133	Missense Variant	OGG1	91	261	TaqMan and PCR
Hosono et al.	2013	Japan	rs1130409	Missense Variant	APEX1	91	261	TaqMan and PCR
Hosono et al.	2013	Japan	rs25487	Missense Variant	XRCC1	91	261	TaqMan and PCR
Zając et al.	2013	Poland	rs1042522	Missense Variant	TP53	152	50	PCR-RFLP
Michalska et al.	2014	Poland	rs1801320	Intron Variant	RAD51	630	100	PCR-RFLP
Michalska et al.	2014	Poland	rs1801321	Intron Variant	RAD51	630	630	PCR-RFLP
Nallapalle et al.	2015	India	rs1800682	Intron Variant	FAS	127	194	PCR
Ivanova et al.	2015	Russia	rs4680	Missense Variant	COMT	170	1074	PCR-RFLP
Poplawski et al.	2015	Poland	rs1800734	2KB Upstream Variant	MLH1	100	100	PCR-RFLP
Okamoto et al.	2015	Japan	rs2279744	Intron Variant	MDM2	45	45	PCR
Smolarz et al.	2018	Poland	rs1052133	Missense Variant	OGG1	610	610	PCR-RFLP
Smolarz et al.	2018	Poland	rs25487	Missense Variant	XRCC1	610	610	PCR-RFLP
Smolarz et al.	2018	Poland	rs3218536	Missense Variant	XRCC2	610	610	PCR-RFLP
Smolarz et al.	2018	Poland	rs861539	Missense Variant	XRCC3	610	610	PCR-RFLP
Smolarz et al.	2018	Poland	rs25487	Missense Variant	XRCC1	510	510	PCR
Smolarz et al.	2018	Poland	rs3218536	Missense Variant	XRCC2	510	510	PCR
Raba et al.	2020	Poland	rs1799752	Intron Variant	ACE	142	68	PCR
